# Supplementary material for: Genomic characterization of cocirculating Corynebacterium diphtheriae and non-diphtheritic Corynebacterium species among forcibly displaced Myanmar nationals, 2017–2019
Source: Microb Genom. 2023 Sep 15;9(9):001085. doi: 10.1099/mgen.0.001085 (PMC10569726; doi:10.1099/mgen.0.001085)
Supplement: Supplementary material 2 [file mgen-9-1085-s002.xlsx]

## Sheet: TableS2
							Minimum Inhibitory Concentration (µg/mL) and CLSI Interpretation by Antimicrobial Class*
CDC_ID	Species	Collection Date	Collection week	Camp	Biovar	Toxigenicity	Penicillins		Carbapenems	Glycopeptides	Lipopeptides	Macrolides			Fluoroquinolones	Lincosamides	Ansamycins	SRA_ID	Genbank_ID	Cluster	MLST								Note
							Penicillin	Amoxicillin	Meropenem	Vancomycin	Daptomycin	Azithromycin	Erythromycin	Clarithromycin	Levofloxacin	Clindamycin	Rifampicin				ST	atpA	dnaE	dnaK	fusA	leuA	odhA	rpoB
PC0689	C. diphtheriae	2017-12-09	1	Unknown	Mitis	Toxigenic	0.25 = I	0.5	0.064 = S	1 = S	0.125 = S	0.032	< 0.016 = S	< 0.016	0.125	0.125 = S	0.004 = S	SRR17736686		cluster4	453	22	3	94	2	3	3	3
PC0690	C. diphtheriae	2017-12-19	3	Balukhali	Mitis	Toxigenic	0.25 = I	0.5	0.064 = S	1 = S	0.125 = S	0.016	< 0.016 = S	< 0.016	0.125	0.064 = S	0.002 = S	SRR17736685		cluster4	453	22	3	94	2	3	3	3
PC0691	C. diphtheriae	2017-12-20	3	Balukhali	Mitis	Toxigenic	0.25 = I	0.5	0.064 = S	1 = S	0.125 = S	0.032	< 0.016 = S	< 0.016	0.064	0.125 = S	0.004 = S	SRR17736662		cluster4	453	22	3	94	2	3	3	3	Paired C.diphtheriae isolate from patient 1's throat swab
PC0692	C. diphtheriae	2017-12-20	3	Kutupalong	Mitis	Toxigenic	0.25 = I	0.25	0.064 = S	1 = S	0.125 = S	0.032	< 0.016 = S	< 0.016	0.125	0.125 = S	0.004 = S	SRR17736647		cluster1	835	2	10	3	1	7	97	14
PC0693	C. diphtheriae	2017-12-20	3	Balukhali	Mitis	Toxigenic	0.25 = I	0.5	0.064 = S	1 = S	0.125 = S	0.032	< 0.016 = S	< 0.016	0.125	0.125 = S	0.004 = S	SRR17736636	CP040526	cluster4	837	22	3	94	47	3	3	3
PC0694	C. diphtheriae	2017-12-21	3	Jamtoli	Mitis	Toxigenic	0.25 = I	0.25	0.032 = S	1 = S	0.064 = S	0.032	< 0.016 = S	< 0.016	0.125	0.125 = S	0.004 = S	SRR17736625		cluster2	836	22	10	3	1	3	3	2
PC0695	C. diphtheriae	2017-12-23	3	Jamtoli	Mitis	Toxigenic	0.50 = I	0.5	0.064 = S	1 = S	0.125 = S	0.032	< 0.016 = S	< 0.016	0.125	0.125 = S	0.004 = S	SRR17736614		cluster4	453	22	3	94	2	3	3	3
PC0696	C. diphtheriae	2017-12-23	3	Jamtoli	Mitis	Toxigenic	0.50 = I	0.25	0.064 = S	1 = S	0.064 = S	0.032	< 0.016 = S	< 0.016	0.125	0.125 = S	0.002 = S	SRR17736603	CP040525	cluster4	453	22	3	94	2	3	3	3	Reference for building the tree for all Bangladesh C. diphtheriae isolates (Fig1) and subtree for cluster 4 (FigS1c)
PC0697	C. diphtheriae	2017-12-23	3	Jamtoli	Gravis	Non-toxigenic	2 = I **	2	0.064 = S	1 = S	0.125 = S	> 256	> 256 = R	> 256	0.125	> 256 = R	0.002 = S	SRR17736592	CP091095	sporadic	363	3	1	20	48	3	16	44	Paired C.diphtheriae isolate from patient 3's throat swab
PC0698	C. diphtheriae	2017-12-24	4	Balukhali	Mitis	Toxigenic	0.25 = I	0.5	0.064 = S	1 = S	0.125 = S	0.032	< 0.016 = S	< 0.016	0.125	0.125 = S	0.002 = S	SRR17736581		cluster4	453	22	3	94	2	3	3	3
PC0699	C. diphtheriae	2017-12-24	4	Balukhali	Mitis	Toxigenic	0.50 = I	0.5	0.064 = S	1 = S	0.125 = S	0.016	< 0.016 = S	< 0.016	0.125	0.125 = S	< 0.002 = S	SRR17736684		cluster4	453	22	3	94	2	3	3	3
PC0700	C. diphtheriae	2017-12-24	4	Balukhali	Mitis	Toxigenic	0.25 = I	0.5	0.064 = S	1 = S	0.125 = S	0.016	< 0.016 = S	< 0.016	0.125	0.125 = S	0.002 = S	SRR17736673		cluster4	453	22	3	94	2	3	3	3
PC0701	C. diphtheriae	2017-12-25	4	Kutupalong	Mitis	Toxigenic	0.25 = I	0.5	0.064 = S	0.50 = S	0.064 = S	< 0.016	< 0.016 = S	< 0.016	0.125	0.064 = S	0.002 = S	SRR17736670		cluster4	453	22	3	94	2	3	3	3
PC0702	C. diphtheriae	2017-12-25	4	Kutupalong	Mitis	Toxigenic	0.25 = I	0.5	0.064 = S	1 = S	0.064 = S	< 0.016	< 0.016 = S	< 0.016	0.064	0.125 = S	0.002 = S	SRR17736669		cluster4	453	22	3	94	2	3	3	3
PC0703	C. diphtheriae	2017-12-25	4	Jamtoli	Mitis	Toxigenic	0.25 = I	0.25	0.064 = S	1 = S	0.064 = S	0.032	< 0.016 = S	< 0.016	0.064	0.125 = S	< 0.002 = S	SRR17736668		cluster2	836	22	10	3	1	3	3	2
PC0704	C. diphtheriae	2018-02-08	10	Unknown	Mitis	Toxigenic	0.25 = I	0.5	0.064 = S	0.50 = S	0.125 = S	< 0.016	< 0.016 = S	< 0.016	0.125	0.125 = S	0.004 = S	SRR17736667		cluster4	453	22	3	94	2	3	3	3
PC0705	C. diphtheriae	2017-12-24	4	Jamtoli	Mitis	Toxigenic	0.25 = I	0.25	0.064 = S	1 = S	0.125 = S	0.032	< 0.016 = S	< 0.016	0.125	0.25 = S	0.004 = S	SRR17736666		cluster1	835	2	10	3	1	7	97	14
PC0706	C. diphtheriae	Unknown	UNK	Jamtoli	Mitis	Toxigenic	0.25 = I	0.25	0.032 = S	1 = S	0.125 = S	0.016	< 0.016 = S	< 0.016	0.064	0.125 = S	0.002 = S	SRR17736665		cluster4	453	22	3	94	2	3	3	3
PC0707	C. diphtheriae	2018-02-08	10	Unknown	Mitis	Toxigenic	0.25=I	0.5	0.064 = S	1 = S	0.064 = S	0.032	< 0.016 = S	< 0.016	0.125	0.125 = S	0.002 = S	SRR17736664		cluster4	453	22	3	94	2	3	3	3
PC0708	C. diphtheriae	2018-02-13	11	Unknown	Mitis	Toxigenic	0.50 = I	0.5	0.125 = S	0.50 = S	0.064 = S	0.032	< 0.016 = S	< 0.016	0.125	0.125=S	0.004 = S	SRR17736663		cluster4	453	22	3	94	2	3	3	3
PC0709	C. diphtheriae	2018-03-05	14	Unknown	Mitis	Toxigenic	0.25 = I	0.25	0.064 = S	1 = S	0.032 = S	0.032	< 0.016 = S	< 0.016	0.125	0.125 = S	0.002 = S	SRR17736661		cluster2	836	22	10	3	1	3	3	2
PC0710	C. diphtheriae	2018-03-03	13	Unknown	Mitis	Toxigenic	0.25 = I	0.5	0.125 = S	1 = S	0.125 = S	0.016	< 0.016 = S	< 0.016	0.125	0.125 = S	0.002 = S	SRR17736660		cluster4	453	22	3	94	2	3	3	3
PC0711	C. diphtheriae	2018-03-05	14	Unknown	Mitis	Toxigenic	0.25 = I	0.25	0.064 = S	1 = S	0.064 = S	0.032	< 0.016 = S	< 0.016	0.125	0.125=S	0.004 = S	SRR17736659		cluster1	835	2	10	3	1	7	94	14
PC0712	C. diphtheriae	2018-02-25	13	Unknown	Mitis	Toxigenic	0.25 = I	0.25	0.064 = S	1 = S	0.064 = S	0.016	< 0.016 = S	< 0.016	0.125	0.125=S	0.002 = S	SRR17736657		cluster4	453	22	3	94	2	3	3	3
PC0713	C. diphtheriae	2018-03-10	14	Unknown	Mitis	Toxigenic	0.25 = I	0.5	0.064 = S	1 = S	0.064 = S	0.032	< 0.016 = S	< 0.016	0.125	0.125=S	0.004 = S	SRR17736653		cluster4	453	22	3	94	2	3	3	3
PC0714	C. diphtheriae	2018-03-14	15	Unknown	Mitis	Toxigenic	0.25 = I	0.5	0.064 = S	1 = S	0.064 = S	0.032	< 0.016 = S	< 0.016	0.125	0.125 = S	0.004 = S	SRR17736652		cluster4	453	22	3	94	2	3	3	3
PC0715	C. diphtheriae	2017-12-19	3	Balukhali	Mitis	Toxigenic	0.125=S **	0.25	0.064 = S	1 = S	0.064 = S	0.032	< 0.016 = S	< 0.016	0.125	0.125 = S	0.002 = S	SRR17736651	CP040523	cluster1	835	2	10	3	1	7	97	14	Reference for building the subtree for cluster 1 (FigS1a); Paired C.diphtheriae isolate from patient 2's throat swab
PC0716	C. diphtheriae	2017-12-21	3	Jamtoli	Mitis	Toxigenic	0.25 = I	0.25	0.064 = S	1 = S	0.064 = S	0.032	< 0.016 = S	< 0.016	0.125	0.125 = S	0.002 = S	SRR17736650	CP040522	cluster2	836	22	10	3	1	3	3	2	Reference for building the subtree for cluster 2 (FigS1b)
PC0717	C. diphtheriae	2017-12-23	3	Balukhali	Mitis	Toxigenic	0.25 = I	0.25	0.064 = S	1 = S	0.064 = S	0.016	< 0.016 = S	< 0.016	0.125	0.125 = S	0.002 = S	SRR17736649		cluster4	453	22	3	94	2	3	3	3
PC0718	C. diphtheriae	2017-12-23	3	Jamtoli	Mitis	Toxigenic	0.25 = I	0.5	0.064 = S	1 = S	0.125 = S	0.016	< 0.016 = S	< 0.016	0.125	0.125 = S	0.004 = S	SRR17736648		cluster4	453	22	3	94	2	3	3	3
PC0719	C. diphtheriae	2017-12-24	4	Jamtoli	Mitis	Toxigenic	0.25 = I	0.5	0.064 = S	0.50 = S	0.125 = S	0.032	< 0.016 = S	< 0.016	0.125	0.125 = S	<0.002 = S	SRR17736646	CP040521	cluster3	258	2	4	8	1	7	3	9	Reference for building the subtree for cluster 3
PC0720	C. diphtheriae	2017-12-24	4	Jamtoli	Mitis	Toxigenic	0.50 = I	0.5	0.064 = S	1 = S	0.125 = S	0.016	< 0.016 = S	< 0.016	0.125	0.125=S	0.004 = S	SRR17736645		cluster4	453	22	3	94	2	3	3	3
PC0721	C. diphtheriae	2017-12-24	4	Jamtoli	Mitis	Toxigenic	0.25 = I	0.5	0.064 = S	1 = S	0.125 = S	0.032	< 0.016 = S	< 0.016	0.125	0.125=S	0.004 = S	SRR17736644		cluster4	453	22	3	94	2	3	3	3
PC0722	C. diphtheriae	2017-12-24	4	Balukhali	Mitis	Toxigenic	0.25 = I	0.5	0.064 = S	1 = S	0.125 = S	0.032	< 0.016 = S	< 0.016	0.125	0.125 = S	0.002 = S	SRR17736643		cluster4	453	22	3	94	2	3	3	3
PC0723	C. diphtheriae	2017-12-24	4	Balukhali	Mitis	Toxigenic	0.25 = I	0.25	0.064 = S	1 = S	0.064 = S	0.032	< 0.016 = S	< 0.016	0.125	0.125 = S	0.002 = S	SRR17736642	CP040520	cluster2	836	22	10	3	1	3	3	2
PC0724	C. diphtheriae	2017-12-25	4	Jamtoli	Mitis	Toxigenic	0.25 = I	0.25	0.064 = S	1 = S	0.064 = S	0.032	< 0.016 = S	< 0.016	0.125	0.125 = S	<0.002 = S	SRR17736641		cluster2	836	22	10	3	1	3	3	2
PC0725	C. diphtheriae	2018-02-11	11	Unknown	Mitis	Toxigenic	0.25 = I	0.5	0.064 = S	1 = S	0.125 = S	0.032	< 0.016 = S	< 0.016	0.125	0.125 = S	0.004 = S	SRR17736640		cluster4	453	22	3	94	2	3	3	3
PC0726	C. diphtheriae	2018-03-31	17	Unknown	Mitis	Toxigenic	0.25 = I	0.25	0.064 = S	1 = S	0.064 = S	0.032	< 0.016 = S	< 0.016	0.125	0.125 = S	0.004 = S	SRR17736639		cluster2	836	22	10	3	1	3	3	2
PC0727	C. diphtheriae	2017-12-25	4	Balukhali	Mitis	Toxigenic	0.25 = I	0.5	0.064 = S	1 = S	0.125 = S	0.016	< 0.016 = S	< 0.016	0.125	0.125 = S	0.004 = S	SRR17736638		cluster4	453	22	3	94	2	3	3	3
PC0728	C. diphtheriae	2018-02-12	11	Unknown	Mitis	Toxigenic	0.25 = I	0.5	0.064 = S	1 = S	0.125 = S	0.016	< 0.016 = S	< 0.016	0.125	0.125 = S	0.004 = S	SRR17736637		cluster4	453	22	3	94	2	3	3	3
PC0729	C. diphtheriae	2018-02-11	11	Jamtoli	Mitis	Toxigenic	0.25 = I	0.5	0.064 = S	1 = S	0.125 = S	0.032	< 0.016 = S	< 0.016	0.125	0.125 = S	0.002 = S	SRR17736635		cluster4	453	22	3	94	2	3	3	3
PC0730	C. diphtheriae	Unknown	UNK	Jamtoli	Mitis	Toxigenic	0.25 = I	0.5	0.064 = S	1 = S	0.125 = S	0.016	< 0.016 = S	< 0.016	0.125	0.064 = S	0.002 = S	SRR17736634		cluster4	453	22	3	94	2	3	3	3
PC0731	C. diphtheriae	2018-03-05	14	Unknown	Mitis	Toxigenic	0.25 = I	0.25	0.064 = S	1 = S	0.064 = S	0.032	< 0.016 = S	< 0.016	0.125	0.25 = S	0.004 = S	SRR17736633		cluster1	835	2	10	3	1	7	97	14
PC0732	C. diphtheriae	2018-03-06	14	Unknown	Mitis	Toxigenic	0.25 = I	0.5	0.064 = S	1 = S	0.064 = S	0.032	< 0.016 = S	< 0.016	0.125	0.125 = S	0.002 = S	SRR17736632		cluster2	836	22	10	3	1	3	3	2
PC0733	C. diphtheriae	2018-04-03	18	Unknown	Mitis	Toxigenic	0.25 = I	0.5	0.125 = S	1 = S	0.125 = S	0.016	< 0.016 = S	< 0.016	0.125	0.125 = S	0.004 = S	SRR17736631		cluster4	453	22	3	94	2	3	3	3
PC0734	C. diphtheriae	2018-04-07	18	Unknown	Mitis	Non-toxigenic tox bearing	0.25 = I	0.5	0.125 = S	1 = S	0.125 = S	0.032	< 0.016 = S	< 0.016	0.125	0.25 = S	0.004 = S	SRR17736630		cluster2	836	22	10	3	1	3	3	2
PC0735	C. diphtheriae	2018-03-25	17	Unknown	Mitis	Toxigenic	0.25 = I	0.25	0.064 = S	1 = S	0.125 = S	0.032	< 0.016 = S	< 0.016	0.125	0.25 = S	0.004 = S	SRR17736629		cluster1	835	2	10	3	1	7	97	14
PC0736	C. diphtheriae	2018-03-25	17	Unknown	Mitis	Toxigenic	0.50 = I	0.5	0.064 = S	1 = S	0.125 = S	0.032	< 0.016 = S	< 0.016	0.125	0.125 = S	0.004 = S	SRR17736628		cluster4	453	22	3	94	2	3	3	3
PC0737	C. diphtheriae	2017-12-23	3	Jamtoli	Mitis	Toxigenic	0.25 = I	0.25	0.064 = S	1 = S	0.125 = S	<0.016	< 0.016 = S	< 0.016	0.125	0.125 = S	0.004 = S	SRR17736627		cluster4	453	22	3	94	2	3	3	3	Paired C.diphtheriae isolate from patient 3's nasal swab
PC0742	C. diphtheriae	2017-12-19	3	Balukhali	Gravis	Non-toxigenic	0.25 = I	0.25	0.125 = S	1 = S	0.25 = S	0.064	< 0.016 = S	< 0.016	0.125	0.25 = S	0.002 = S	SRR17736622		sporadic	123	2	1	45	1	5	3	9	Paired C.diphtheriae isolate from patient 2's nasal swab
PC0743	C. diphtheriae	2017-12-20	3	Balukhali	Mitis	Toxigenic	0.25 = I	0.5	0.064 = S	0.50 = S	0.125 = S	0.032	< 0.016 = S	< 0.016	0.125	0.125 = S	0.004 = S	SRR17736621		cluster4	453	22	3	94	2	3	3	3	Paired C.diphtheriae isolate from patient 1's nasal swab
PC0744	C. diphtheriae	2017-12-20	3	Balukhali	Mitis	Toxigenic	0.25 = I	0.5	0.064 = S	1 = S	0.125 = S	0.064	< 0.016 = S	< 0.016	0.125	0.125 = S	0.004 = S	SRR17736620		cluster4	453	22	3	94	2	3	3	3
PC0745	C. diphtheriae	2017-12-22	3	Balukhali	Mitis	Toxigenic	0.25 = I	0.5	0.064 = S	0.50 = S	0.125 = S	0.064	< 0.016 = S	< 0.016	0.125	0.125 = S	0.002 = S	SRR17736619	CP040519	cluster3	258	2	4	8	1	7	3	9
PC0746	C. diphtheriae	2017-12-24	4	Jamtoli	Mitis	Toxigenic	0.25 = I	0.25	0.064 = S	0.50 = S	0.125 = S	0.032	< 0.016 = S	< 0.016	0.125	0.125 = S	0.004 = S	SRR17736618		cluster4	453	22	3	94	2	3	3	3
PC0750	C. diphtheriae	2017-12-24	4	Balukhali	Mitis	Toxigenic	0.25 = I	0.5	0.064 = S	1 = S	0.125 = S	0.032	< 0.016 = S	< 0.016	0.125	0.125 = S	0.004 = S	SRR17736615		cluster4	453	22	3	94	2	3	3	3
PC0753	C. diphtheriae	2017-12-20	3	Jamtoli	Mitis	Toxigenic	0.125 = S **	0.125	0.064 = S	1 = S	0.125 = S	0.064	< 0.016 = S	< 0.016	0.125	0.25 = S	0.004 = S	SRR17736612		cluster2	836	22	10	3	1	3	3	2
PC0738	C. pseudodiphtheriticum	2017-12-23	3	Jamtoli	NA	Non-toxigenic	0.016 = S	0.032	0.004 = S	0.50 = S	0.064 = S	256	2 = R	32	0.5	256 = R	2 = I	SRR17736626											Paired C. pseudodiphtheriticum isolate from patient 3's nasal swab
PC0740	C. pseudodiphtheriticum	2017-12-21	3	Kutupalong	NA	Non-toxigenic	0.016 = S	0.032	0.004 = S	0.50 = S	0.064 = S	256	2 = R	4	32	256 = R	0.5 = S	SRR17736624
PC0741	C. pseudodiphtheriticum	2017-12-19	3	Balukhali	NA	Non-toxigenic	0.002 = S	0.016	0.004 = S	0.50 = S	0.032 = S	0.032	0.016 = S	0.016	32	0.064=S	0.002 = S	SRR17736623
PC0748	C. pseudodiphtheriticum	2017-12-24	3	Jamtoli	NA	Non-toxigenic	0.008 = S	0.016	0.004 = S	0.50 = S	0.064 = S	0.064	0.016 = S	0.016	0.5	0.064=S	0.002 = S	SRR17736617
PC0749	C. pseudodiphtheriticum	2017-12-24	4	Jamtoli	NA	Non-toxigenic	0.016 = S	0.032	0.004 = S	0.50 = S	0.064 = S	64	4 = R	2	0.5	256 = R	0.002 = S	SRR17736616
PC0752	C. pseudodiphtheriticum	2017-12-19	4	Balukhali	NA	Non-toxigenic	0.016 = S	0.032	0.008 = S	1 = S	0.125 = S	256	8 = R	16	1	256 = R	0.004 = S	SRR17736613	CP091087
PC1113	C. propinquum	2017-12-19	3	Balukhali	NA	Non-toxigenic	0.016 = S	0.032	0.008 = S	0.50 = S	0.064 = S	256	8 = R	4	1	256 = R	0.002 = S	SRR17736611	CP091865										Reference for building the phylogeentic tree for the NDC isolates
PC1114	C. pseudodiphtheriticum	2017-12-19	3	Balukhali	NA	Non-toxigenic	0.004 = S	0.032	0.004 = S	0.50 = S	0.032 = S	256	4 = R	2	0.5	256 = R	0.002 = S	SRR17736610
PC1115	C. pseudodiphtheriticum	2017-12-19	3	Balukhali	NA	Non-toxigenic	0.008 = S	0.016	0.004 = S	0.50 = S	0.032 = S	256	8 = R	8	0.5	256 = R	0.002 = S	SRR17736609
PC1116	C. pseudodiphtheriticum	2017-12-19	3	Balukhali	NA	Non-toxigenic	0.016 = S	0.016	0.008 = S	0.50 = S	0.032 = S	256	4 = R	4	1	256 = R	0.002 = S	SRR17736608
PC1117	C. pseudodiphtheriticum	2017-12-19	3	Balukhali	NA	Non-toxigenic	0.016 = S	0.016	0.004 = S	0.50 = S	0.032 = S	256	2 = R	2	32	256 = R	0.002 = S	SRR17736607
PC1118	C. pseudodiphtheriticum	2017-12-19	3	Balukhali	NA	Non-toxigenic	0.008 = S	0.016	0.004 = S	0.50 = S	0.016 = S	256	4 = R	2	0.5	256 = R	0.002 = S	SRR17736606
PC1126	C. pseudodiphtheriticum	2017-12-24	4	Jamtoli	NA	Non-toxigenic	0.008 = S	0.032	0.004 = S	0.50 = S	0.064 = S	128	1 = I	2	0.5	256 = R	0.002 = S	SRR17736605
PC1127	C. pseudodiphtheriticum	2017-12-24	4	Jamtoli	NA	Non-toxigenic	0.008 = S	0.016	0.002 = S	0.50 = S	0.064 = S	128	0.5 = S	4	0.5	256 = R	0.002 = S	SRR17736604
PC1128	C. pseudodiphtheriticum	2017-12-24	4	Jamtoli	NA	Non-toxigenic	0.008 = S	0.032	0.004 = S	0.50 = S	0.064 = S	32	1 = I	1	0.5	256 = R	0.002 = S	SRR17736602
PC1129	C. propinquum	2017-12-24	4	Balukhali	NA	Non-toxigenic	0.016 = S	0.032	0.002 = S	1 = S	0.125 = S	256	2 = R	2	0.5	256 = R	0.002 = S	SRR17736601
PC1130	C. pseudodiphtheriticum	2017-12-24	4	Balukhali	NA	Non-toxigenic	0.008 = S	0.032	0.008 = S	0.50 = S	0.064 = S	128	2 = R	256	0.5	256 = R	0.002 = S	SRR17736600	CP091864
PC1131	C. pseudodiphtheriticum	2017-12-24	4	Balukhali	NA	Non-toxigenic	0.016 = S	0.032	0.004 = S	0.50 = S	0.064 = S	256	4 = R	64	>32	256 = R	0.002 = S	SRR17736599
PC1132	C. pseudodiphtheriticum	2017-12-24	4	Balukhali	NA	Non-toxigenic	0.002 = S	0.016	0.002 = S	0.50 = S	0.064 = S	128	1 = I	1	0.5	256 = R	0.002 = S	SRR17736598
PC1133	C. pseudodiphtheriticum	2017-12-24	4	Balukhali	NA	Non-toxigenic	0.016 = S	0.032	0.008 = S	1 = S	0.064 = S	256	4 = R	4	0.5	256 = R	>32 = R	SRR17736597
PC1135	C. pseudodiphtheriticum	2017-12-24	4	Kutupalong	NA	Non-toxigenic	0.008 = S	0.016	0.004 = S	0.50 = S	0.064 = S	64	1 = I	1	32	256 = R	0.002 = S	SRR17736596
PC1136	C. pseudodiphtheriticum	2017-12-24	4	Balukhali	NA	Non-toxigenic	0.016 = S	0.032	0.008 = S	1 = S	0.064 = S	256	4 = R	8	0.5	256 = R	0.002 = S	SRR17736595
PC1137	C. pseudodiphtheriticum	2017-12-24	4	Balukhali	NA	Non-toxigenic	0.004 = S	0.016	0.002 = S	0.50 = S	0.064 = S	256	4 = R	4	0.5	256 = R	0.002 = S	SRR17736594
PC1138	C. pseudodiphtheriticum	2017-12-25	4	Balukhali	NA	Non-toxigenic	0.008 = S	0.016	0.002 = S	0.50 = S	0.064 = S	0.064	0.016 = S	0.016	0.5	0.125 = S	4 = R	SRR17736593
PC1139	C. pseudodiphtheriticum	2017-12-25	4	Balukhali	NA	Non-toxigenic	0.004 = S	0.016	0.002 = S	0.50 = S	0.064 = S	128	2 = R	2	32	256 = R	1 = S	SRR17736591
PC1140	C. pseudodiphtheriticum	2017-12-25	4	Balukhali	NA	Non-toxigenic	0.016 = S	0.032	0.008 = S	0.50 = S	0.064 = S	64	2 = R	2	0.5	256 = R	0.002 = S	SRR17736590
PC1141	C. pseudodiphtheriticum	2017-12-25	4	Balukhali	NA	Non-toxigenic	0.004 = S	0.016	0.002 = S	0.25 = S	0.032 = S	0.016	0.032 = S	0.016	0.5	0.032=S	0.002 = S	SRR17736589
PC1142	C. propinquum	2017-12-25	4	Balukhali	NA	Non-toxigenic	0.032 = S	0.032	0.008 = S	1 = S	0.064 = S	256	4 = R	2	0.5	256 = R	0.002 = S	SRR17736588
PC1143	C. pseudodiphtheriticum	2017-12-25	4	Balukhali	NA	Non-toxigenic	0.004 = S	0.016	0.002 = S	0.50 = S	0.064 = S	256	4 = R	4	0.5	256 = R	2 = I	SRR17736587
PC1144	C. pseudodiphtheriticum	2017-12-25	4	Jamtoli	NA	Non-toxigenic	0.008 = S	0.016	0.004 = S	0.50 = S	0.064 = S	256	2 = R	4	32	256 = R	0.002 = S	SRR17736586
PC1145	C. pseudodiphtheriticum	2017-12-25	4	Jamtoli	NA	Non-toxigenic	0.008 = S	0.016	0.004 = S	0.50 = S	0.064 = S	256	2 = R	4	0.5	256 = R	4 = R	SRR17736585	CP091863
PC1146	C. pseudodiphtheriticum	2017-12-25	4	Jamtoli	NA	Non-toxigenic	0.016 = S	0.032	0.008 = S	1 = S	0.032 = S	256	2 = R	4	0.5	256 = R	0.002 = S	SRR17736584
PC1147	C. pseudodiphtheriticum	2017-12-25	4	Jamtoli	NA	Non-toxigenic	0.016 = S	0.032	0.008 = S	0.50 = S	0.064 = S	256	4 = R	8	0.5	256 = R	4 = R	SRR17736583
PC1148	C. pseudodiphtheriticum	2017-12-23	3	Jamtoli	NA	Non-toxigenic	0.008 = S	0.016	0.004 = S	0.50 = S	0.032 = S	256	2 = R	4	0.5	256 = R	0.002 = S	SRR17736582
PC1150	C. pseudodiphtheriticum	2017-12-19	3	Balukhali	NA	Non-toxigenic	0.008 = S	0.016	0.004 = S	0.50 = S	0.064 = S	256	64 = R	256	0.5	256 = R	0.002 = S	SRR17736580
PC1151	C. propinquum	2017-12-19	3	Balukhali	NA	Non-toxigenic	0.016 = S	0.032	0.004 = S	1 = S	0.032 = S	256	1 = I	256	0.5	256 = R	0.002 = S	SRR17736579
PC1152	C. pseudodiphtheriticum	2017-12-19	3	Balukhali	NA	Non-toxigenic	0.008 = S	0.016	0.008 = S	0.50 = S	0.064 = S	0.5	0.016 = S	0.032	0.5	0.125 = S	0.002 = S	SRR17736578
PC1153	C. pseudodiphtheriticum	2017-12-19	3	Balukhali	NA	Non-toxigenic	0.016 = S	0.032	0.008 = S	0.50 = S	0.064 = S	256	4 = R	4	32	256 = R	0.002 = S	SRR17736577
PC1154	C. pseudodiphtheriticum	2017-12-19	3	Balukhali	NA	Non-toxigenic	0.008 = S	0.032	0.008 = S	1 = S	0.125 = S	128	2 = R	8	0.5	256 = R	0.002 = S	SRR17736576
PC1155	C. pseudodiphtheriticum	2017-12-19	3	Balukhali	NA	Non-toxigenic	0.004 = S	0.016	0.002 = S	0.50 = S	0.032 = S	128	0.064 = S	1	32	32 = R	0.002 = S	SRR17736575
PC1156	C. pseudodiphtheriticum	2017-12-20	3	Balukhali	NA	Non-toxigenic	0.008 = S	0.016	0.004 = S	0.50 = S	0.032 = S	1	0.064 = S	0.5	0.25	256 = R	0.002 = S	SRR17736658
PC1157	C. pseudodiphtheriticum	2017-12-20	3	Balukhali	NA	Non-toxigenic	0.032 = S	0.064	0.008 = S	0.50 = S	0.064 = S	256	4 = R	4	0.5	256 = R	0.002 = S	SRR17736656
PC1158	C. pseudodiphtheriticum	2017-12-20	3	Balukhali	NA	Non-toxigenic	0.008 = S	0.016	0.008 = S	0.50 = S	0.064 = S	0.064	0.016 = S	0.016	32	0.125 = S	0.002 = S	SRR17736655
PC1159	C. pseudodiphtheriticum	2017-12-20	3	Balukhali	NA	Non-toxigenic	0.032 = S	0.064	0.016 = S	1 = S	0.064 = S	256	4 = R	4	1	256 = R	0.002 = S	SRR17736654
PC1160	C. pseudodiphtheriticum	2017-12-20	3	Balukhali	NA	Non-toxigenic	0.032 = S	0.032	0.004 = S	0.50 = S	0.064 = S	256	16 = R	4	1	256 = R	8 = R	SRR17736683
PC1161	C. pseudodiphtheriticum	2017-12-20	3	Jamtoli	NA	Non-toxigenic	0.016 = S	0.032	0.008 = S	1 = S	0.064 = S	256	4 = R	4	32	256 = R	0.002 = S	SRR17736682
PC1162	C. pseudodiphtheriticum	2017-12-20	3	Jamtoli	NA	Non-toxigenic	0.016 = S	0.064	0.016 = S	1 = S	0.125 = S	256	4 = R	4	32	256 = R	0.002 = S	SRR17736681
PC1163	C. pseudodiphtheriticum	2017-12-20	3	Jamtoli	NA	Non-toxigenic	0.008 = S	0.032	0.004 = S	1 = S	0.064 = S	256	4 = R	8	32	256 = R	0.002 = S	SRR17736680
PC1164	C. pseudodiphtheriticum	2017-12-21	3	Kutupalong	NA	Non-toxigenic	0.008 = S	0.016	0.002 = S	1 = S	0.064 = S	0.064	0.016 = S	0.016	0.5	0.125 = S	2 = I	SRR17736679
PC1165	C. pseudodiphtheriticum	2017-12-21	3	Balukhali	NA	Non-toxigenic	0.016 = S	0.016	0.008 = S	0.50 = S	0.064 = S	256	2 = R	2	0.5	256 = R	0.002 = S	SRR17736678
PC1166	C. pseudodiphtheriticum	2017-12-21	3	Balukhali	NA	Non-toxigenic	0.016 = S	0.064	0.008 = S	1 = S	0.064 = S	256	4 = R	4	0.5	256 = R	0.002 = S	SRR17736677
PC1170	C. pseudodiphtheriticum	2017-12-21	3	Balukhali	NA	Non-toxigenic	0.016 = S	0.032	0.008 = S	0.50 = S	0.064 = S	16	0.25=S	0.5	0.5	256 = R	0.002 = S	SRR17736676
PC1171	C. pseudodiphtheriticum	2017-12-21	3	Balukhali	NA	Non-toxigenic	0.016 = S	0.032	0.008 = S	1 = S	0.125 = S	256	2 = R	4	1	256 = R	0.002 = S	SRR17736675
PC1172	C. pseudodiphtheriticum	2017-12-22	3	Balukhali	NA	Non-toxigenic	0.016 = S	0.032	0.004 = S	1 = S	0.064 = S	256	4 = R	8	0.5	256 = R	0.002 = S	SRR17736674
PC1173	C. pseudodiphtheriticum	2017-12-23	3	Kutupalong	NA	Non-toxigenic	0.008 = S	0.032	0.002 = S	0.50 = S	0.064 = S	256	1 = I	1	0.5	256 = R	0.002 = S	SRR17736672
PC1174	C. pseudodiphtheriticum	2017-12-23	3	Balukhali	NA	Non-toxigenic	0.016 = S	0.032	0.004 = S	1 = S	0.064 = S	256	4 = R	4	0.5	256 = R	0.002 = S	SRR17736671
*Interpretive categories:	Susceptible [S], Intermediate [I], Resistant [R]
Reference:	Clinical and Laboratory Standards Institute (CLSI). Methods for antimicrobial dilution and disk susceptibility testing of infrequently isolated or fastidious bacteria, guideline M45. 3rd ed. Wayne, PA: CLSI, 2015.
**EUCAST discrepency:	PC0697, resistant to penicillin. PC0715 and PC0753, intermediate resistance to penicillin.
