# Supplementary material for: Genomic characterization of cocirculating Corynebacterium diphtheriae and non-diphtheritic Corynebacterium species among forcibly displaced Myanmar nationals, 2017–2019
Source: Microb Genom. 2023 Sep 15;9(9):001085. doi: 10.1099/mgen.0.001085 (PMC10569726; doi:10.1099/mgen.0.001085)
Supplement: Supplementary material 3 [file mgen-9-1085-s003.xlsx]

## Sheet: TableS4_Cpropinquum
VFclass	Virulence factors	Related genes	C.diphtheriae NCTC 13129(NC_002935)	C. propinquum all CDSs	no. of isolates (6 total)	Protein Sequence
Adherence	Collagen-binding protein	cbpA	-
	SpaA-type pili	spaA	DIP2013
		spaB	DIP2011
		spaC	DIP2010
		srtA	DIP2012
	SpaD-type pili	spaD	DIP0235
		spaE	DIP0237
		spaF	DIP0238
		srtB	DIP0233
		srtC	DIP0236	orthogroup1	1	MTLVTRQPLTQTKTPQSSVFRRVVVPALIILVGIGVLLYPVVSTQWNNYIQRQVVEDYRSQLQDVPEEQLNAALQAAREYNETSIGGPILDPWLARVSEDNLDYQRYLEQLSGLPAMSQVSIPSIDSSLPVYHGTTEEVLQKGLGHLYGTSLPVGGEGTHSVITGHTGLTTSTMWDNLIDMKEGDAVYVNTFGEKMKYQVTSTEVVLPHETESLAQQADKDLITLITCTPYGVNSHRLLVHAERVPLDPEDDAAFDQKNGILQWWMWALLIIALLAIAYLIHWIRKERRKQAEKAGGNAGAAAHTDAAPLAASISGKDKPATGRHRRDN
				orthogroup2	5	MAVATRQATTPNKPTQASVFRRVVVPALIILAGISVLLYPVVSTQWNNYIQRKVIEEYSSEITEVPQEQLNAALEAAREYNANSGSGPILDPWLARVSEDNQDYQHYLEQLSGLHAISQVSIPSIDSSLPVYHGSTEEVLQKGLGHLYGTSLPVGGEGTHSVITGHTGLTTSTMWDNLVDVKEGDAIYVNTFGEKMKYQVTSTEVVLPHETESLAQQPSKDLITLITCTPYGVNSHRLLVHAERVPLDPEDETAFDQKNRIVQWWMWALLIIALLAIAYLIHWIRKERRKVAAAQCARHEVTLV
				orthogroup3	5	MTVATRQPITSIKPAHTSVFRRVFVPALIILAGISVLLYPVVSTQWNNYIQRKVVEDYSSQIQNLPKEQLNAAIEEAHKYNASSIGGPILDPWLSRVSEDNLDYQHYLEQLSGLPAMSQVSIPSIESSLPVYHGTTEEVLQKGLGHLYGTSLPVGGEGTHSVITGHTGLTTSTMWDNLIDMKEGDAVYVNTFGQKMKYQVTSTEVVLPHETESLAQQPDKDLITLITCTPYGVNSHRLLVHAERVPLDPEDEAAFDQKNGILQWWMWALLIVAVLAIAFLIHWIRKERRKAAAANGDDAAGDVEGAGLTNAARKSLNATETPKGGRHRRDN
	SpaH-type pili	spaG	DIP2227
		spaH	DIP2226
		spaI	DIP2223
		srtD	DIP2225
		srtE	DIP2224
	Surface-anchored pilus proteins	sapA	DIP2066
		sapD	DIP0443
		sapE	-
	Streptococcal plasmin receptor/GAPDH(Streptococcus)	plr/gapA	-	orthogroup4	6	MTRVAINGFGRIGRSFLRAVLESPGDIEIVAINDVAPPETLAHLLKFDTVSGPLAATVSVESGEANSLVVDGQRIALTSINEPSQLLWETHDVDIVVEATGKFRSSEQAHPHLESGAKKVILSAPGKDVDATFVYGINSDSYDSTQHDVISAASCTTNCLAPIASILHQEFGIASGLMTTVHAYTGDQQLVDGPHKDLRRARAAAQNIVPTSTGAAKAVGIVIPELAGKLDGYALRVPTLTGSAMELTFQAERGVTVDEVNSAIQKAAEGHLAGIVQYSEDPLVSSDIVGNGHGAIFDAPLTKVIGDSLVKVVAWYDNEWGYSSQLLRLCKHVGAQL
Iron update	ABC transporter	fagA	DIP1061	orthogroup5	6	MRKNSREYTRSSRSLRTRRITGLLALALLLAAALLASLLFGARPIAFADAVQALINLPSLLDEPQSGSADARVIADLRWPRTLIGLFVGAALGVAGALIQGHTRNPLADPGLLGVSAGAAFAVVLGFFAFGLTSALSTSVVAFCGAVLATALVFGLASLGGGQINPLTLILGGAALTAVLHSMTTALTLIDDNSLDRMRFWSVGALSGRDLSIFWGTAPFITVGLIVALATAPTLNLLNLGDDAASALGVNTYRARLAGMVVIALLAGAATAAAGPIGFIGLVVPHIARSLCGPDYRWILPYSALTGASLLLFSDILGRLIARPGELQVGIVLAFVGAPFFMYLIYRRKVVAL
				orthogroup6	6	MQAPALFARRTLGMLLILIAMAATVCISLALGANPLPVREVWDGLLAHDNSEAAIIVWTLRIPRTVVAVITGAAFGVAGALIQALTRNPLADPGILGVNAGAGFAVTIGVGFFGLTSISGYIWFAFLGAAVTTAVVYFIGSGAALGANGKANPATLVLAGVALAAVLSGVTQFLTLLDPNTFQAIRSWGLGSVARAELADTALVAPFLAAGLVVALAISPSLNSIALGDDLASALGTKIVRTRVLGIIAITLLAGGATALTGGLAFVGLMVPHVVRWIVGPDQRWILVYSALAAPVLVLAADIIGRIIARPSEIEVGIVTAVLGAPVLIMLVRRRKASGL
		fagB	DIP1060	orthogroup7	6	MTNSPHLLSRPVVPGRPALRKGRISLVWRPWVLFSTIAMICAAVIIFAASIAIGDYPLTVPEVLRIIFLGDGSRIERIAVFDWRMPRALTALTVGFALGLAGALTQSVTGNPLASPDILGITSGASAAAVTVLTFGGGVGAFAAVAGKVATFGLPLAALAGGLITGAVVWILSSRGSFDAYRLVLFGIIITALMNAYIGFLMTRAELRDAATAQQWLAGSLNSTNWDRAVPVALVILICVPLLAWMAYTLTAAVLGQDLAAALGLRVSRTQLTFLVIAVTLASIAVAAAGPIGFVAFVAPQLAVRITKLSTPPLVASAFMGAILLLGADLVVRTNIPVDLPVGIVTSAFGGVFLLYLLISSNLKRSRSS
				orthogroup8	6	MSADNTPATHGTPHNKSSHNDAPYSGTVLPEVTHGYRRLVIRNRWVSLHFPTRVLVTALGLLLLALIGAVAAITLGEYPLSLGEVFSALFSRGGGFDSTIVREWRLPIAVAAVAFGALLGVGGAIFQSLTRNPLGSPDVIGFDAGAYTAVVITMLVVGTSNFWAIAGASIVGGIITALVVYLLAWRKGVQGFRLIIVGIGVSAMLTSINSYLITRADVEEGIQVGFWAAGSITKVTWQGLVPTMLLGVIVVIAAAGYSRALRHLELGDDAATTQGFAVNRARLGLIVIGVATTALVTAAAGPISFIALVAPQIARRIMRTAGVSLLGAAAMGATLLAGAHILSLVIATFYRQIPVGLITVVIGGLYMLWLLLRESTRRYGTS
		fagC	DIP1059	orthogroup9	6	MTSDVILAGENLRVGYGGTPIIDGVDIAIPRGEITVIVGPNACGKSTLLRALSRVLPSSGVITLGGKTLAEMGPKEIARTMSMLPQSPVTPDGIRVDELVARGRYPYQNVFGSWSAADEDAVATAMEQAGISEHAARRVDELSGGQRQRVWLAMVLAQDTPLVLLDEPTTYLDITHQVEVLNLSRKLQQAGKTVVMVLHELSMAFRYATNLVVMKNGAIQAHGPVGEVVTPELISAVYELDCILLEDPETGRPIVVPKDHSVSKDNPAPKDQEES
				orthogroup10	5	MTRLSAVDASLAYDSTIISRALSVEIPDEKFTVIVGPNACGKSTLLKALARLLLPTEGHIMLDGDIIQNLPTKTVAREIGLLPQGPVAPEGVRVVDLVNRGRYPHQKLFSPWTHEDDVAVARAMEATGVHALSGKMVDELSGGQRQRVWMAVALAQETDILLLDEPTTYLDLNHQIELLELCRRLNREEGTTMVAVLHDLNQAARYGDHIIAMKDGSIVAQGSPEKVFTEELLATAFRVNAKVICDPESQTPLVIPRWDHRGS
				orthogroup11	6	MNNPISTPPNRGVSVNAQNICVGYGDNIIIDDLSVDFPSGEITTIIGPNGCGKSTLLRAVSRLIPLRQGTVTVDGKDATTMKRKNLAKTVGVLPQTPSAPEGLLVSDLVARGRHPHQSWINQWSAADEQEVLRALELTNTAHLAERSLEALSGGQRQRVWISMVLAQQTDVLFLDEPTTYLDLSHSIDVLNLVTRLKHDLGRTIVMVLHDLNLAIRYSDHLVVMKDGAIHASGSPAQVITPELLSEVFNLDAHVNPDPVMSEARGTTVPLIVPAAPPGM
				orthogroup12	1	MSRLQAANASLGYESTVISRNLSVEIPDEKFTVIVGPNACGKSTLLKALARLLRPTQGHIMLDGEIIQSLPTKKVAQEIGLLPQGPVAPEGVRVVDLVNRGRYPYQKLFSPWTHDDDAAVSRAMTATGVHELSGKLVDELSGGQRQRVWMAVALAQETGVLLLDEPTTYLDLNHQIELLELCRGLNQETGATLVAVLHDLNQAARYGDHIIAMKQGAIVSQGSPDHVFTEDLLSEVFGVNARVIRDPESETPLIIPRWVHT
				orthogroup13	6	MNTAQPEPRLRVVDATVGYETATISRGINVDIPHQSFTAIIGPNGCGKSTLLRACSRVLTPSEGRVLLDGTAITDLPAKHVAQQLGLLPQSSTAPDGIRVADLVARGRAPYQSLFRQWDADDEKAVADALSATRLTDISGKLVSELSGGQRQRVWIAMLLAQQTPIMLLDEPTTFLDIAHQYELLELLRDFHEQGKTIVAVLHDLNQAARYADHLIVVKDGAVVTTGAPHDVVNSELIEEVFGLAAQVVPDPVTGTPMVCPTDPRASR
		fagD	DIP1062	orthogroup14	5	MTLKKILVSTAAVLTLGAALTACSTDDQSGNSGDSQAVNAEQGAFPTTIEHRYGSTEIKEAPQRVVSLGYTDQDALLALGVTPVSVNYWDGMTPDGQAAGNWSNDKIEGETPRIDKHAEVNAEAIAKDKPDLIVAVYSDIDEATYNKLSEIAPVVVQKGEYEELQQPWDVTTEEIGQAVGKPEEAKRQVEQVKEKFAELKARHPEWAEKELGVATVSDENLAVFAEGDPRSRFFTELGFKINPAYAGITKDKFYGEVSKENAAKINSEILVWDQLSYSPKQSKASVIEDPIVGELPAVKDGRSVYLEGDLEKAFGWQTVLSLNYLLDKIEQPLADATK
	ABC-type heme transporter	hmuT	DIP0626	orthogroup15	2	MLTAIILAASLVLAACGIQGEYAHTGDSQLREQLPAAGDLNDPRSFTGVTHVDDFEDVVPIVDNPAPQLPVELTDADGYDVVVEDVSRILALDLYGTYTKTLTGLGLADNIVGRTVSSTEDIMADKPVVTEGGHNINVEAVLELQPSIVIVDHSIGPPDAIDQIRNAGVTTVVMEPTRTIDSIAEDITTLGGVVGLPDEAEELAQRSVDELEKDLAAIQELVPEDPMRIAFLYARGTAGVFFIMGEGTGAKDLIEGVGGIDLGTEHNLSYVEPANAESLARINPELIIMMTKGLESTGGIEGLMERPGIAQTIAGQKQRIVTLPDGQSLAFGPMTGQTLLRLAQAIYDPEQQ
				orthogroup16	4	MRLKVAESVIKMKRLLSALVALLCIFPVAACGVQGGYESADAQLREQLPEASSLADPRSFTGVSRVDGFADVEPVSNNVSPMLPVELTDADGHDVVVDDVSRILALDLYGTYTKTLTGLGLADNIVGRTVSSTEDILSDLPVVTQGGHNINVEAVLDLQPTLVMVDHSIGPNDAIDQIRAAGVTTVVMEPTRTIDSVDEDIKTVAQVVGLPEEGDKLAQRSTEELEKDRAAIEELVPEQPLRMAFLYARGNGGVFFILGEGTGAKDLIEGIGGVDMATEHNLSYAAPANAESLAQINPEVIIMMNKGLESTGGIDGLLERPGVAQTIAGQNRRIVTLPDGQSLAFGPLAGQTLLKLAQATYDPENSIDGSQSESE
				orthogroup17	6	MAWNNSKNNSKINPQNLVTNLSQISARNRPQNIRRRWLHAPAFVAACAVAGLGVSACASWDEPSAHQNLTKDVVDNGNAADPRSFQGGTIVSDLDEVVPVTNSPAPQLPVSVTDADGYDVVVEDVSRILAIDFYGTFTKTVRGLGLADNLVGRTVASQEKSLADLPVVTHGAHALNAEAILELNPSVLVINHSIGPSEVIDQVRAAGVTTVVLEEDRSLETMGAQIRRMGEVLGVADEGEALAQRSEEELDDAKAAIAQIAPKDPLRMAFLYARGESGVFYILGRDSGTDDLIEGIGGIDAATANGIGSQSPASPEALAELNPEVYIMMSGSLRSIGDIEGLLDRPGVAQTIAGQKQRVIALPDGQALAFGPQSGQLLLATAKAIYHDE
		hmuU	DIP0627	orthogroup18	2	MAATTHTAPPTQRSDVFAQRHRLRVGTFVALIVLLIGSVLVSTALGQYYLSLPDLLRILASRSSAETDIAASVVWDIRLPRIFLGFLVGAALGVAGCLMQAVFANPLAEPSIVGVTSGAGVGAALVIVFEVSFLGTFTVPAAAFLTSLIVTAIIYRLAHNCGKVAVVNLILTGIAVNAVCGALISFMVYLAPTTSREQIIFWQMGSLNGSQWKHVWVVLPIVIVGFAIASRLGAQLDVLALGEKAAGHTGINVAVLRLVAIVASAVLTAAAVSFSGLIGFVGLIVPHVLRTIVGPENKILLPASALAGALLIALADLAARTMIPFADLPIGIFTALVGGPTFFVLLRRMMRKGSV
				orthogroup19	4	MTQKTALTAPSPNQNKQHAAGIFRQRTKLRITLSIVLVALLLGTAAVSIILGQYYVPLSDFWAILFRDPNYDGLSASVVWEIRLPRILLGFLVGAALGVAGTLMQAVFANPLAEPSIIGVTSGAGVGAALVIVFNISILGTFTVPAAAFLSAVLVTLIIYQMARNRGRVAVINLVLTGIAVNAVCGAIISFLVYLAPTSNREQIIFWQMGSLNGSQWKHVWVVLPIVLLGIVIALRLGSQLDILALGERAAGHTGINVKALRVIAITGSAVLTAGAVAFAGLIGFVGLIVPHLLRALVGPENKVLLPMSALAGAVLIGVADLAARTMIPFADLPIGIFTALVGGPTFFVLLRRMLRKGLHR
				orthogroup20	6	MGSQHTHQVLRTRHRNRVLLFVVLAVVLVGSMLASLVIGQYRVPLAELPRILSVGPLGAQAMDESVIWQIRLPRLLLGVLVGAALGVGGALMQAVFANPLAEPSVIGVTAGAGVGASVAIVLGITWFGATTVPAFAFVTGLLTTWLVYQLARMGGRIRVVNLVLVGIAVNAVAGALISFFIFIAPTSSREQVVFWQMGSLSGAKWAHLSVVAVLTAVGIALALVLVGKLDVLALGDRAAGHIGIDVTRLRFCALVLATLLTAGAVAYAGLIGFVGLVVPHIIRTVAGPSNRIVLPASALGGAVLIVLADTAARSIIAFADLPIGIFTALVGGPTFFILLRAMMRRGLA
		hmuV	DIP0628	orthogroup21	4	MNSQITPGHDAEFSGEPVIKVNDLVLDIGQKRILDGVSFAAEAGKVTGLIGPNGAGKSSLLAAICGDVELTSGTIRICGYDPENSKPAELARQRAVMLQDVSVSFEFLVRDVVAMGRRPWKDSERSIDDEKIIDAALDATETHHLAGRDIVTLSGGERARVALARVLAQDTVVIMLDEPTAALDIKHQERVLGLVRVLAQVAGKAVLMVLHDLNAAAAYCDHIVCLANGSVAAQGSVQQVYTSETLSEVYGWPISVSTSDGLVTVHPARQQVSEGSAALISLLDR
				orthogroup22	2	MSIVDISGLSVKIGQKTLLRDINVHAEAGQVTGLIGPNGAGKSTLLAAMCGDLEAATGSISLAGVDPAQASPKELALIRAVMLQDVSVSFEFLVRDVVAMGRRPWAKRVEPHVDEQVIDAALAATDTTHLAGRDIATLSGGERARVALARVLAQQTPIVFLDEPTAALDISHQEQVLALVKNLAREANIAVFVVMHDLNAAAAYCDRIICLADGTIAAMGEVSEVYTDEILSSVYQWPIEVTSHNGHFLVSPARQHPTPEQDDLVQLLGAR
	Ciu iron uptake and siderophore biosynthesis system	ciuA	DIP0582
		ciuB	DIP0583
		ciuC	DIP0584
		ciuD	DIP0585
		ciuE	DIP0586
	Siderophore-dependent iron uptake system	irp6A	DIP0108
		irp6B	DIP0109	orthogroup23	6	MMINAKKPAAENDTSATSDRAVVELGRQHKKLTWQRIGIVSGLCFIALAAFVTSNFVGAINISPGEVITGIINPSSLDEQTHTVLWRLRLPMAVMALLIGVSLSLAGAEMQTILNNPLAEPFTLGISAAAAFGGASAIVLQWQIIAQPQLNLALVAWLSSVIATGIIVIAAVVRGVRAETMVLLGIGLVFFFQAMLALIQYRSSAEALQQIVFWSMGSLTRASWTGNAVLAGVLVVALPILWVLSWQLTALRLGDARAAAMGVNTSALRVIVLVVVSLVAATTVAFAGIIGFIGLVGPHIARMLVGEDQRYFLPASMAAGAAVMCTAHALSLIVKPGLAIPIGIVTSLLGVPFFIAIVMARRRALWS
		irp6C	DIP0110
Regulation	Diphtheria toxin repressor DtxR	dtxR	DIP1414	orthogroup24	6	MRDLVDTTEMYLRTIYELEEEGITPLRARIAERLEQSGPTVSQTVARMERDGLLHVRPDRSLDLTARGRELATKVMRKHRLAELLLTEVLGVDIHDVHEEACRWEHVMSDNVERRVTSILQDCSRSPFGNPVPALEELGVDAPSLPKVARAIDLPEEEEIEGTVAQINEILQVEGDRLRELTDAGIVVGAKVNVINYGHSVILTADNGAKVVLNETLGHAVRIATD
	Sigma D(Mycobacterium)	sigD	-	orthogroup25	6	MWDVSDSDEELARLVPQAIDGDRRAMQHVMRIIHPQVLRYCRARIGGGKTPTADDVAQEVCLAVANSMDKFVDRGRPFMAFVYGIAFNKVADAHRFMGKDRLHPAEEMPEEPDLNPSPEDAALESDGCNTVRAMLDTLNDKARDIIIMRVFVGMTAEETAQALGSTPGAVRVAQHRALAQLRKRVDEENSRE
	Sigma H(Mycobacterium)	sigH	-	orthogroup26	6	MRAELYDEPAAGASVRTAEHTSQQPSASATTSANTGFEELALPLLDQLYGGALKMTRNPQDAEDLVQETYLKGFQNFAKFTPGTNLKAWLYRIMTNTYINSYRKKQRQPQQTSADELTDGQLYTSSEHDSAGLVSAEVEALAAMPDATIAAALNDLSEDYRRVVYYSDVVGLAYKEIAEVLDIPLGTVMSRLNRGRKKLREALKEVAADHGIAAAQAAVQESADKAANSKEGER
Toxin	Diphtheria toxin (DT)	tox	DIP0222		4
	Phospholipase D	pld	-
Acid resistance	Urease(Helicobacter)	ureB	-	orthogroup27	4	MSFQMDRRQYIELHGPTTGDGIRLADTDLVARVEKDFTKYGEEVSFGGGKVIRDGMGQNSRMRGNDMVPDLVITNGTVIDHTGIFTADIAIKDGKILKIGNAGNPDIMDDVDVMIGVGTEVIGGEGKIITAGAIDTHVHFISPEQVEAALDNGTTTLIGGGTGPVDSTNATTVTAGADNITHMIRATENFAVNVGFLGKGHASDANPLREQIKAGAIGLKIHEDWGATANTIDQALTVADEMDIQVAIHTDTLNEGGFADNTIAAFKDRVIHTFHTEGAGGGHAPDILKVAGLNNVLPASTNPTLPYTVNTMDEHLDMIMVCHHLNPDLPEDVAFADSRIRKETIAAEDVLHDRGILSITSSDSQAMGRVGEVVLRTWQVAHRMKEQFGPLAGDSEGND…
		ureG	-	orthogroup28	4	MSIIKIGVGGPVGSGKTALIERITRALDGEVSMAAITNDIYTTEDAKILARDGLLPVDRIIGVETGGCPHTAIREDTSMNENAIEELMSRHSDLELVFVESGGDNLSATFSPELVDFSIYIIDVAQGEKIPRKAGQGMIKSDMFVINKTDLAPHVGADLQVMTDDSKVFRGDKPFVLTNLKSDEGLDELVEWIRHDVLMQDLAD
Amino acid and purine metabolism	Glutamine synthesis(Mycobacterium)	glnA1	-	orthogroup29	6	MNSQHDYVLRTVEERDVRFIRLWFTDITGALKSVDMSPAELENAFEEGVGFDGSSVEGFSRVAESDTIAMPDPSTFKIMPSESGNDSLLTARMFCDIVQPDGSPSVVDPRNILRRQVEEAADDGFTCMIGPEIEFYLLQQTDDEADLRPTDNGGYFDQSTMNLAPEFRRTAIQILENVGIVTEFSHHETSPGQQEIDLRHTDALTMSDNIMTFRYLIKKVAQQQGARATFMPKPHKDWTGSGMHTHLSLFEGDSNAFHDPDDEFCLSTTAKQFIAGILHHAPELTAVTNQWVNSYKRLMFGNEAPGAATWGVSNRSAMVRVPTYRLNKPESRRVEIRSLDSSANPYLAYSVLLAAGLRGIRENYQLGEPAEDNVQELTRRERRAMGYIDLPNSLDHALR…
				orthogroup30	6	MAVTTVTELLDYFEAHSVEFLDMRFTDLRGIEHALTIPASAFTEEAANEGFAFDGSSIDGFATVDESDMMLHPDISTAYIDPFRARKTVNMKFFVHKPDSDGAAYSRDPRSIARHAEEYLKETGIADTCYIGCEAEFFVFDSVRYSTAVNSAFHHVDSDEGWWRSGEKTMVNGKPNRGNQIQINDGYFPVAPYDKTIAVRDEIAHHLTTCGFEVERFHHEIATGGVQEVNYKFNTLLAAGDDLQTFKYIVKNTAEAMGQTATFMPKPLENDGGCGMHAHQSLWKNGEPLFYGDGYAGLSDLGRWYIGGLLKHAGAVLAFTNPTANSYRRLYSGFEAPVNLAYSESNRSAAKRLEFRAPDPSGNPYLGFAAQLLAGLDGIQNQIDPGPPADFDLSAADSD…
	Lysine synthesis(Mycobacterium)	lysA	-	orthogroup31	6	MSMHLSDFNELPSHVWPRNARRNNDGTVTIAGVALPDIVAEHGTPVMVFDEDDFRSRCRDMAQAFHGAENVHYASKAMLSTRIVRWVKDEGLSLDVASLNELLIALRAGFPAERITVHGNTKNREFLRHCVAARVGHVVVDAPGELVELNEIAAEMNQHQSVFVRVTPGVDAHTHEFIATSHEDQKFGFSLAAGDAWQAVVDAHQASNVDLDGIHCHVGSQVFDADGFTLAADRLLELFARVHQELGVQLPILDLGGGYGVPYLADDSELDIAGIATDLITAVNNKAAFLGIDPPQVVVEPGRALVGPAAVTIYEVGADKNVQIDDDRYRRYLAVDGGMSDNIRPALYGADYDARVVSRFTDGHQKSTRLVGAHCESGDILIPDFACPADVRTGDLLGL…
Anaerobic respiration	Nitrate reductase(Mycobacterium)	narI	-	orthogroup32	6	MFDNFLWGAFPWLAIVAFVVGIFWRWRSDQFGWTTHSSQIYESKLLRLSSPLFHWGMVFVIIGHLMGLAFPKSWTRAVGIDDHTYHLIATIPGSIAALAVLLGFAGLLYRRLKNRSVFLSTSTSDKVMYIFLGAALISGSFATFTLQLFDLAGTGGYDYRETISPWLRQLLIFNIEPELMANAPWQFKVHVIAGFTLIAVWPFTRLVHAFSAPVGYTTRPYVLYRSRDERTTPMRSNTAWEPIRSHREQLEGETPSHGA
Antiphagocytosis	Capsule(Klebsiella)	gnd	-	orthogroup33	6	MNEQQSSQQLADIAVVGVGVMGSNLARNFARHGYRVALYDQRPENVDTLISEHGDEGEFVPTRNLDELAANLSTPRRALLMVPAGTATDAAIDDLVEAFDEGDILIDGGNSLYTDTVRRERAVAVTGRLFVGAGISGGEEGALHGPSIMPGGPRESWEFIRPLLESIAAKVDGTPCVRYIGANGAGHFVKMVHNGIEYADMQLIGEAYHLLRHGAGLEPGRIAEIFREWNAGDLDSYLIGITADILETADPDTGAPMIDVIQDAAGQKGTGRWTAKEALDLGIPATAIGEAVFARALSSSTELRAAALTHFPTGYLADFASLGISVEEFIEHVRRALYASKLIAYAQGFDLIAAGSAEYDWKINPRDLAAVWRGGCIIQAAFLDRIDNAYEKLPELPSL…
Cell surface components	Trehalose-recycling ABC transporter(Mycobacterium)	sugC	-	orthogroup34	6	MAKVTFESVNIQYPGAAAPSVSELDLEIADGEFLVLVGPSGCGKSTTLRALAGLEDISSGRILIGDKDVTGTEPGERDIAMVFQNYALYPHLTVEQNMGFALKLAKVPKAEIAKKVAAAAETLGLTDFLKRKPKELSGGQRQRVAMGRAIVREPQAFLMDEPLSNLDAKLRVQTRSELAALQQRLGTTTIYVTHDQVEAMTMGDRVAVLKDGLLQQVAPPRELYDHPANEFVAGFIGSPAMNIFPASAVFADGDADAHHGIRFGVRPEHMQVHIAPADDTSRQSPEASEAPAVPASHATVRGTIDIVEELGAESYIYLAPDDAAGRDGIGRGVTGSDNAGAHGDGTPHRFVARWYADTRPQRGQTVTLSFDPASAHRFDAETGQAVSDNSVTARASGGH…
Immune evasion	Capsule(Streptococcus)	rmlB	-	orthogroup35	6	MLVTGGAGFIGANFVHLTRRLYPDIHLIVLDKLTYSGNRANLDGTDCELIVGDIADAALVDKLVQRADTVVHFAAESHNDNSLRDPSPFVHTNLVGTYCLLEAVRKYDKRFHHISTDEVFGDLALDSDELFSEDTAYRPSSPYSATKAGSDHLVRAWVRSFGIRATISNCSNNYGAYQHIEKFIPRQITNILSGRTPKLYGTGAQVRDWIHVDDHNRAVHAILQRGRIGETYNIGAHGEASNLSVIQLICELMETDGATGFAHVADRPGHDQRYAINPTKITTELGWTPEYTDLRAGLERTIDWYRTHESWWRDAKEAVENNYAKRGQ
Lipid and fatty acid metabolism	Isocitrate lyase(Mycobacterium)	icl	-	orthogroup36	2	MTTTGQARTAAEIQKDWDENPRWANVTRDYTAEKVAELQGTVVEEHTLARRGSEILWDEVSKGDGHYINALGALTGNQAVQQVRGGLKAVYLSGWQVAGDANLSGHTYPDQSLYPANSVPQVVRRINNALLRADEISRVEGDNSIDNWLVPIVADGEAGFGGALNVYELQKAMINAGAAGTHWEDQLASEKKCGHLGGKVLIPTQQHIRTLSSARLAADVAGVPTVVIARTDAEAATLITSDIDDRDKPFIEGDRTAEGYYRVRPGIEPCIARAKSYAPYSDLIWMETGVPDLEVAKQFAESVKAEFPDQKLAYNCSPSFNWSKHLDDETIAKFQKELGAMGFTFQFITLAGFHSLNYGMFDLAHGYARNGMTSFVELQNKEFAAAEERGFTAVKHQRE…
	Pantothenate synthesis(Mycobacterium)	panD	-	orthogroup37	6	MLKSKIHRATVTQADLHYVGSCTIDAALMEAADILEGEQIDIVDINNGNRLTTYAITGDRGTGVIGINGAAARLINPGDLVIIIAYAQYSDEELRDYRSRVIFVDEQNRQLEAGADPAHAPEGSDLLNPRHPEG
Protease	Proteasome-associated proteins(Mycobacterium)	mpa	-	orthogroup38	6	MTKTTPDPQLQLRRDVRELRKRNEKLATLLKSSRDKLAQLTTELNALQEPVSTYGVFLRYAPGNRREADVFTSTRRLRVNVSPLLEHEIPAGAQVRLGEASVIVEDCGFTSDGVVMRISEFVDGGGDADGDVRVLASTPQGDTHVIHLATPLVGSVRVGDNVLADVKSGFAFERISQAEVTQLALEEIPDVTYDDIGGLDAQIEQVRDAVEMPFDHPELYRDYQLHPPKGVLLYGPPGCGKTLIAKAVAHSLASRVGDGSASYFLNVKGPELLNKYVGETERVIRLIFERARELASDGAPVIVFFDEMESIFRTRGTGVSSDIETTAVPQLLTEIDGVEGLDNVIVVGATNREELIDPALLRPGRLDIKVRISRPSKQEAPDIISRYLHDGVPHIDPLS…
		pafA	-	orthogroup39	6	MSSVFTRRIMGVETEYGITATAANGTHTLGAAEVARYLFEPIVDEHGSSNIFSANGSRLYLDMGAHPEIATAECDSITQLLNYERAGDRILDELAQRAEQKLVRDGVGKHVYLFKNNLDSHGNSYGCHENYLISRSMVLRAIGRALEPLMVTRQLICGAGLIEPETDEHPARFVLSQRADQVWEGVSSATTRARPMINSRDEAHADSQRYRRLHVIGGDTNLSEPTFALKVGSALLVLEMIEAERELPDFELADPIGQIREISRDLSGRTQLRLKNGGTVTALEIQQALCGHAADWLEVRDDYLDDAGHGGSTTSEMHRVVDLWRRALDALESQDFSQVNRELDWVIKKELFDHYRARLGDDWSHPKLAQIDLAMHDIRPGRGIFQVLQDKGRVERWTT…
Secretion system	Accessory secretion factor(Mycobacterium)	secA2	-	orthogroup40	6	MGKFDWFWNAMGAKSAKHEKQSRKIVDQAQRQAADFASLSDAELRERASAAITSGGEITDKSTFLAALATASSRKLGLAPFDVQAQAVLRLISGDVIHMATGEGKTLVGAMAATGLALSGKRVHVVTVNDYLARRDADWMRPLVESFGLQVAAVTESMDTQQRRQAYEADVVYAPVKELGFDVLRDNQITERAQAVFRQAEVALVDEADSVLVDEALVPLVLAGSRPDQAADARVTSVVATLQEERHYTIDSDGRNVFLTDDGAAAVEKQLGIDSLYSDEHIGTTLVRVNLALHAKALLIRDIHYVIVDGELKLIDTSKGRIADLQRWPDGLQAAVEEKEGLKVTEGGRILDTLTIQELMRRYPQLCGMTGTAVEATDQLREFYGLYVSEIAPNKPVQR…
