# Supplementary material for: Genomic characterization of cocirculating Corynebacterium diphtheriae and non-diphtheritic Corynebacterium species among forcibly displaced Myanmar nationals, 2017–2019
Source: Microb Genom. 2023 Sep 15;9(9):001085. doi: 10.1099/mgen.0.001085 (PMC10569726; doi:10.1099/mgen.0.001085)
Supplement: Supplementary material 4 [file mgen-9-1085-s004.xlsx]

## Sheet: TableS5_Cpseudodiphtheriticum
VFclass	Virulence factors	Related genes	C.diphtheriae NCTC 13129(NC_002935)	C. pseudodiphtheriticum all CDSs	no. of isolates (52 total)	Protein Sequence
Adherence	Collagen-binding protein	cbpA	-
	SpaA-type pili	spaA	DIP2013
		spaB	DIP2011
		spaC	DIP2010
		srtA	DIP2012
	SpaD-type pili	spaD	DIP0235
		spaE	DIP0237
		spaF	DIP0238	orthogroup1	1	MFSMALRWSKSMCTKFHVFSVLLLTLALIFTSQAPTLNAPTANAQTDTITTTPGEQQFQFARNAPATVRFTVDRDATITSLSFTVNSQNNRREWVQKYEVAVNGTKLPPQFTPSGDTRPTPLTITHNNLNIAVQQGSTIEITPVFTRQRVNGSVSLSLQGTSPTTEQPAPAEPAPSEEPATPAEPSPSNPTPPIEAEPQSQDFTVIVPAPPTLVDPATAPQCVEKASINIPDTQGVDYLLNGEKRPAGQHIFEQNTRSTVTVTAVAQPGFQLLDETQTEWQFELSGETKDCSHAPDGSHLPADVERLFEATGHDFSVTADPVNPKRPNTFTAHVNEDSHFKYATVRIEAKRAFLEPQKYELTLDRIEDGITLQKRNVNIGDGFITMDVFPMKNGKPVDS…
		srtB	DIP0233
		srtC	DIP0236	orthogroup2	3	MTTIEAPRSPRKRGSHRQQRKSSKVVPLLLAVAGVCLLLYPVVGTLWQNHKQAGRAQVYSQQITEETTQEERDEAIARAHDWNWENQGMPILDPWLARITEDNPDYHNYLSQLNITEAMGRVTIPAIQSDLPIYHGTTEEVLNKGIGHLYGSSLPVGGEGSHSILTGHTGLPGATLWDNLKHIKEGDAVYMNVAGQKMKYEVNSLEVVLPDETSKLKPEVGKDQVTLITCTPYGVNSHRLLVNAERVPMDDDEDVFSHTYTPWQWWMTAALILVALVLLILLTAWWRARRKRQLESFDAGLASFMEMSAGSVLPDSTTDNQRPGKDNER
				orthogroup3	1	MVLATRQAKAPTQPGQASVFRRVIVPVLIVLAGISVLLYPVVSTQWNNYIQGKVVEEYRSQLKDVPEDQRNAALEAAREYNNSTGGGPILDPWLSRESEENPEYQHYLDQLSGLSAMSQVSIPSIDSALPVYHGTSEDVLQKGLGHLYGTSLPVGGEGTHSVITGHTGLTTSTMWDNLIDMKPGDAIYVDTFGEKMKYQVYDTEVVLPHETESLARQENKDLVTLITCTPYGVNSHRLLVHAERVPLDPSDDSAFEHKNGLLQWWMWALLIVSLLSIAYLLHWIRKERRKAAGLAATGVQNDVPRTMTAYKEVGKDPYEGRHRHG
				orthogroup4	1	MTLATRQPSTPADPQQASVFRRVVVPALIILVGISVILYPVVSTQWNNYIQRKVVEDYQSQLQDIPEEQRSAAIEAARDYNETSVGGPILDPWLARVSEDNQDYQHYMEQLSGLPAMSQVSIPSIESSLPVYHGTTEEVLQKGLGHLYGTSLPVGGEGTHSVITGHTGLTTSTMWDNLIDMKEGDAIYVNTFGQKMKYQVTSTEVVLPHETESLAQQPDKDLITLITCTPYGVNSHRLLVHAERVPLDPEDEAAFNQKNGILQWWMWALLIVAALAIAFLIHWIRKERRKAAANNGDGDDEQSAEGTAGVAMNKNVSSRNNKPAPGRHRRGN
				orthogroup5	3	MITRAVPEQGKKQNQKQPVWKRVFAPVLVILLGLGIILYPVVSTQFNNIMQNRNALDYAQAIERAEAEDKGRLIEEIEAAKHYNLNQLGGPILDPWLGRISDDNLAYQDYLGQLNSESAMAQLVIPAIDVNLPIYHGTSDEVLQKGLGHLYGSSLPVGGDTTNTVISGHTGLSNATLFDNLGDVAVGDAVYLSTFGEKMKYEVDQIDVVLPHETDGLEPRAGEDRMTLITCTPYGQNTHRLLVHGHRVTMDASGNDLFNKRGSIMQWWMWLLLALSIIVIIFIIWWIMQERKKETAKVHPGRHRL
				orthogroup6	10	MVLRAADAKAKPKHAVESFNRKVLPVVILAVAAILLLLYPVVVTQLNNWEQMRTADKYSQEIDNTDQQLLADQLASAHEYNRTHSSGPILDPWLTRISEDNEDYQAYLAELDAHDVMARLVVPSADIDLPVYHGTSEDVLQKGVGHLYGSDLPVGGEGTHSVLTAHTGLVNASLFDTLTDVEMDDPIYVSVSGEKMKYQVNDIRVVLPHETDSLRPEADKDQVTLITCTPYGVNSHRLLVTGQRVPYDEEAGDVFKSRGLTWSWWMWAFIGAAVLLALLTLAWLKKMNRKQKQKYSLPSLVEQN
				orthogroup7	15	MAVATRQATTPNKSKQASIFRRVVVPALIILVGISVLLYPVVSTQWNNYIQRKVIEEYSSEITEVPQEQLNAAVEAAREYNANSGGGPILDPWLARVSEDNQDYQRYLGQLSGLQAMSQVSIPSIDSSLPVYHGTTEEVLQKGLGHLYGTSLPVGGEGTHSVITGHTGLTTSTMWDNLVDVKESDAIYVNTFGEKMKYQVTSTEVVLPHETESLAQQPGKDLITLITCTPYGVNSHRLLVHAERVPLDPEDETAFDKKNGILQWWMWALLIIALLAIAYLIHWIRKERRKAAAAQCAYTEAS
				orthogroup8	35	MTLATREPATPGQSEQTSVFRRVVVPAIIILVGISVLLYPVVSTQWNNYIQRQVVEDYRSQLQDVPEEQLNAAIEAAHEYNETSIGGPILDPWLARVSEDNQDYQRYMDQLSGLPAMSQLSIPSIESSLPVYHGTTEEVLQKGLGHLYGTSLPVGGEGTHSVITGHTGLTTSTMWDNLIDMKEGDAVYVNTFGQKMKYQVTSTEVVLPHETESLAQQPDKDLITLITCTPYGVNSHRLLVHAERVPLDPEDEAAFNQKNAILQWWMWALLIVAALAIAFLIHWIRKERRKAAAATSDDAAADDTEGAVLTRGSRTGLNATGMPKAGRHRRDN
	SpaH-type pili	spaG	DIP2227
		spaH	DIP2226
		spaI	DIP2223
		srtD	DIP2225
		srtE	DIP2224
	Surface-anchored pilus proteins	sapA	DIP2066
		sapD	DIP0443
		sapE	-
	Streptococcal plasmin receptor/GAPDH(Streptococcus)	plr/gapA	-	orthogroup9	2	MIRVGINGFGRIGRSFLRAVLESPGDLEVVAINDVAAPETLAHLLKYDTAFGILDADVSVDDNNNLLVDGTKIALTSIKDPSQLHWETHSVDIVVEATGKFRSSEQAHPHLESGAKKVILSAPGKDVDATFVYGINSDSYDSEQHHVISAASCTTNCLAPVASVLHEKFGIVSGLMTTVHAYTGDQQLVDGPHKDLRRARAAAHNIVPTSTGAAKAVGVVIPELNGKLDGYALRVPTLTGSAMELTFQAERAVTVDEINAAINDAAAGDLAGIVQYSTEPLVSTDIVGNVHGAIFDAPLTKVIGENLVKVVAWYDNEWGYSSQLLRLCKHVGAQL
				orthogroup10	52	MTRVAINGFGRIGRSFLRAVLESPGDIEIVAINDVAEPETLAHLLKFDTGLGILAADVSIEPPSKEGSAANDTHLAAELLVDGHRIALTNIKDPSQLLWKTFNVDIVVEATGKFRSNEQAHPHLDSGAKKVILSAPGKEVDGTFVYGINSDNYDPAQQDVISAASCTTNCLAPIAQILNQEFGIANGLMTTIHAYTGDQQLVDGPHKDLRRARAAAQNIVPTSTGAAKAVGLVIPELAGKLDGYALRVPTLTGSAMELTFQAERTVSVEEINAAVQKAADGYLSGIVQYSDDPLVSSDIVGNGHGAIFDAPLTKVIGDNLVKVVAWYDNEWGYSSQLLRLCKHVGAQL
Iron uptake	ABC transporter	fagA	DIP1061	orthogroup11	2	MQAPALFARRTLGMLAILAAIVAMICFSIALGANPLPWDEVWNGLLARDNSEAAIIVWTLRIPRTVVAIATGAAFGVAGALIQALTRNPLADPGILGVNAGAGFAVTLGVGFFGLTSISGYIWFAFLGAAITTVVVYFIGSGASLGASGKANPATLVLAGVALAAVLSGITQFLTLIDPDTFQAIRNWSLGSVARADLADTALVAPFLAAGLVLALVISSSLNSIALGDDLAASLGTKIVRTRVLGIIAVTLLAGGATALTGGLAFVGLMVPHVVRWIVGPDQRWIMIYSALAAPVLVLGSDVIGRIIARPGEIEVGIITAVVGAPVLIMLVRRRKASGL
				orthogroup12	1	MKSPGSSPTRDIHKDLSENTKQPRSLRTRRVTGLIILVFVVLAVTLGSLLFGARPIAFADAVQALINLPSLLDEPQSGSADARVIANLRWPRTLIGLFVGAALGVAGALIQGHTRNPLADPGLLGVSAGAAFAVVLGFFAFGLTSALSTSVVAFCGAVLATALVFGLASLGGGQINPLTLILGGAALTAVLHSMTTALTLIDDNSLDRMRFWSVGALSGRDLSIFWGTAPFIAVGLIVALATAPTLNLLNLGDDAASALGVNTYRARLLGMVVIALLAGAATAAAGPIGFIGLVVPHIARSLCGPDYRWILPYSALTGASLLLLSDILGRLIARPGELQVGIVLAFVGAPFFMYLIYRRKVVAL
				orthogroup13	50	MAIATGAAFGVAGALIQALTRNPLADPGILGVNAGAGFAVTLGVGFFGLTSISGYIWFAFLGAAITTVVVYFIGSGALLGASGKANPATLVLAGVALAAVLSGITQFLTLIDPDTFQAIRNWSLGSVARADLSDTALVAPFLAAGLVLALAISSSLNSIALGDDLAASLGTKVVRTRVLGIIAVTLLAGGATALTGGLAFVGLMVPHVVRWIVGPDQRWIIIYSALAAPVLVLASDVIGRIIARPGEIEVGIITAVVGAPVLIMLVRRRKASGL
		fagB	DIP1060	orthogroup14	1	MTSSSRLLSRPVVPGRPALRKGRISLVWRPWVLFSTIAMICAAVLIFAASIAIGDYPLTVPEVLRIIFLGDGSRIERIAVFDWRMPRALTALTVGFALGLAGALTQSVTGNPLASPDILGITSGASAAAVTVLTFGGGVGAFAAVAGKIATFGLPLAALAGGLITGAVVWILSSRGSFDAYRLVLFGIIITALMNAYIGFLMTRAELRDAATAQQWLAGSLNSTNWDRAVPVALVILICVPLLAWMAYTLTAAVLGQDLAAALGLRVSRTQLTFLVIAVTLASIAVAAAGPIGFVAFVAPQLAVRITRLSTPPLVASAFMGAILLLGADLVVRTNIPVDLPVGIVTSAFGGVFLLYLLISSNLKRSRSS
				orthogroup15	1	MNTQSHDAQAPAPVDPGYRKLVVRTRWVSLHFPTRLLLTALGLFALAVIGAIAAITLGEYPLDLGEVITALFSGGDGFDTTIVREWRLPIAVAAVAFGALLGIGGAIFQSLTRNPLGSPDIIGFDAGAYTAVVITMLVIGTSSFWSIAAASIIGGIITALVVYVLAWRKGVQGFRLIIVGIGISAMLTSLNSYLITRADVEEGMQVGFWAAGSITKVTWQGLLPTLVLGVIVIIGAAILSRPLRHLELGDDAATTQGFEVNRARLLLIVVGVATTALVTAAAGPISFIALVAPQIARRLMHTAGVSLLGAAAMGAVLLTGAHVLSLIIATFYRQIPVGLITVVIGGMYMLWLLIRESKRHYGTG
		fagC	DIP1059	orthogroup16	2	MNSTAPRLRVVNATVGYDTATISRDINVEIPDNSFTAIIGPNGCGKSTLLRAFSRVLTPSQGEVLLDGKAIASLPAKQVARQLGLLPQSSSSPDGIRVADLIARGRAPYQSLFHQWSKQDEQAVAEALAATRLEDISGKLVAELSGGQRQRVWIAMLLAQQTPIMLLDEPTTFLDIAHQYELMELMRDFHERGKTIVAVLHDLNQAARYADHLIVMKKGEIVTTGAPSEVLDAQLVEDVYGLAAMVVPDPVTGTPSVCPLDPRKPR
				orthogroup17	50	MTSDVILAGENLRVGYGGTPIIDGVDIAIPRGEITVIVGPNACGKSTLLRALSRVLPSSGVITLGGKILAEMGAKEIARTMSMLPQSPVTPDGIRVDELVARGRYPYQNVFGSWSAADEDAVATAMEQAGISEHAARRVDELSGGQRQRVWLAMVLAQDTPLVLLDEPTTYLDVTHQVEVLNLSRKLQQAGKTVVMVLHELSMAFRYATNLVVMKNGAIQAHGPVGEVVTPELISAVYELECILLEDPETGRPIVVPKDNPVPKDNPVSKEQEER
				orthogroup18	1	MDNPISTPPNRGVSVNAQNICVGYGDNIIIDDLSVDFPSGEITTIIGPNGCGKSTLLRAVSRLIPLRQGTVTVDGKDATTMKRKNLAKTVGVLPQTPSAPEGLLVSDLVARGRHPHQSWINQWSAADEQEVLRALELTNTAHLAERSLEALSGGQRQRVWISMVLAQQTDVLFLDEPTTYLDLSHSIDVLNLVTRLKHDLGRTIVMVLHDLNLAIRYSDHLVVMKDGAIHASGSPAQVITPELLSEVFNLDAHVNPDPVMSEARGTTVPLIVPAAPPGM
				orthogroup19	2	MNSTAPRLRVVNATVGYDTATISRDINVEIPDNSFTAIIGPNGCGKSTLLRAFSRVLTPSQGEVLLDGKAIASLPAKQVARQLGLLPQSSSSPDGIRVADLIARGRAPYQSLFHQWSKQDEQAVAEALAATRLEDISGKLVAELSGGQRQRVWIAMLLAQQTPIMLLDEPTTFLDIAHQYELMELMRDFHERGKTIVAVLHDLNQAARYADHLIVMKKGEIVTTGAPNEVLDAQLVEDVYGLAAMVVPDPVTGTPSVCPLDPRKPR
				orthogroup20	48	MNSTAPRLRVVNATVGYDTATISRDINVEIPDNSFTAIIGPNGCGKSTLLRAFSRVLTPSQGEVLLDGKAIASLPAKQVARQLGLLPQSSSSPDGIRVADLIARGRAPYQSLFHQWSKQDEQAVAEALAATRLEDISGKLVAELSGGQRQRVWIAMLLAQQTPIMLLDEPTTFLDIAHQYELMELMRDFHERGKTIVAVLHDLNQAARYADHLIVMKKGEIVTTGAPSEVLDAQLVEDVYGLAAMVVPDPVTGTPSVCPLDPRKPR
				orthogroup21	1	MITLGGKTLAEMGAKEIARTMSMLPQSPVTPDGIRVDELVARGRYPYQNVFGSWSAADEDAVATAMEQAGISEHAARRVDELSGGQRQRVWLAMVLAQDTPLVLLDEPTTYLDITHQVEVLNLSRKLQQAGKTVVMVLHELSMAFRYATNLVVMKNGAIQAHGPVGEVVTPELISAVYELECILLEDPETGRPIVVPKDNPVPKDNPVSKEQEER
		fagD	DIP1062	orthogroup22	22	MTLKKILVSTAVVLTLGAALTACSTDDQSGNSGDSQAINAEQGAFPTTIEHRYGSTEIKEAPQRVVSLGYTDQDALLALGVTPVSVNYWDGMTPDGQAAGNWSNDKIEGETPRIDKHAEVNAEAIAKDKPDLIVAVYSDIDEDTYKKLSEIAPVVVQKGEYEELQQPWDVTTEEIGQAVGKPEEAKRQVEQVKEKFAELKGRHPEWAEKELGVATVSDENLAVFAVGDPRSRFFTELGFKINPAYAGITKDKFYGEVSKENAAKINSDVLVWDQLSYSPKQSKASVIEDPIVGELPAVKDGRSVYLEGDLEKAFGWQTVLSLNYLLDKIEQPLADATK
				orthogroup23	3	MTLKKILVSTAAVLTLGAALTACSTDDQSGNSGDSQAVNAEQGAFPTTIEHRYGSTEIKEAPQRVVSLGYTDQDALLALGVTPVSVNYWDGMTPDGQAAGNWSNDKIEGETPRIDKHAEVNAEAIAKDKPDLIVAVYSDIDEATYKKLSEIAPVVVQKGEYEELQQPWDVTTEEIGQAVGKPEEAKRQVEQVKEKFAELKARHPEWAEKELGVATVSDENLAVFAEGDPRSRFFTELGFKINPAYAGITKDKFYGEVSKENAAKINSDVLVWDQLSYSPTQSKASVIEDPIVGELPAVKDGRSVYLEGDLEKAFGWQTVLSLNYLLDKIEQPLADATK
	ABC-type heme transporter	hmuT	DIP0626	orthogroup24	2	MLRSIPHNRRWFLAPTCAALLAVTGLGVSACASWDEPTAHQNLKKDVVEPGSDADPRSFHGGNIVDDLDEVVPVTNSPEPQLPVTVTDEDGYDVVVEDVSRILAIDFYGTFTKTVRGLGMADNLVGRTIASQEESLQDLPIVTHGAHALNAEAILELNPSVLVIDHSIGPSEVIDQVRAAGVTTVVLEDDRSLENMGAQIRRMGEVLGLAAEGEALAQRSEEELADAKAAIAQIAPQEPLRMAFLYARGANGVFYILGRDSGTDDLIESIGGIDVATANDIGSPSPASPEALAELDPEVYIMMSGSLGSIGDIEGLMQRPGVAQTVAGQKQRVIALPDGQALAFGPQSGQLLLEAAKAIYHNE
				orthogroup25	2	MQPKVAESVIKMKRLLSALVALLCIFPVAACGVQGGYESADAQLREQLPEASSLADPRSFTGVSRVDGFADVEPVSNNVSPMLPVELTDADGHDVVVDDVSRILALDLYGTYTKTLTGLGLADNIVGRTVSSTEDILSDLPVVTQGGHNINVEAVLDLQPTLVMVDHSIGPNDAIDQIRAAGVTTVVMEPTRTIDSVDEDIKTVAQVVGLPEEGDKLAQRSTEELEKDRAAIEELVPEQPLRMAFLYARGNGGVFFILGEGTGAKDLIEGIGGVDMATEHNLSYAAPANAESLAQINPEVIIMMNKGLESTGGIDGLLERPGVAQTIAGQNRRIVTLPDGQSLAFGPLAGQTLLKLAQATYDPENSIDGSQSESE
				orthogroup26	1	MSLTDADGYDVVVEDVSRILALDFYGTFTKTVRGLGLADNLVGRTVASQEESLQDLPVVTHGAHALNAEAILELRPSVLLINHSIGPSEVIDQVREAGVTTVVVEDDHSLEKMGAQIRRLGEVLGLADEGVALAQRSEEELADAKAAIAQIAPDEPLRIAFLYARGANGVFYILGRDSGTDDLIEGIGGIDVATANDIGAPSPASPEALAELNPEVYIMMSGSLESVGDIEGLLERPGVAQTIAGQKQRVIALPDGQALAFGPQSGQLLLEAARAIYHNE
				orthogroup27	2	MSLTDADGYDVVVEDVSRILALDFYGTFTKTVRGLGLADNLVGRTVASQEESLQDLPVVTHGAHALNAEAILELRPSVLVINHSIGPSEVIDQVREAGVTTVVVEDDHSLEKMGAQIRRLGEVLGLADEGVALAQRSEEELADAKAAIAQIAPDDPLRIAFLYARGANGVFYILGRDSGTDDLIDGIGGIDVATANNIGAPSPASPEALAELNPEVYIMMSGSLDSVGDIEGLLERPGVAQTIAGQKQRVIALPDGQALAFGPQSGQLLLEAARAIYHNE
				orthogroup28	50	MTGLGVSACASWDEPSAHQNLKKDVVEHGADTDPRDFWGGNIVSDLEEVVPVTNSPEPQLPVSLTDADGHDVVVEDVSRILAIDFYGTFTKTVRGLGLADNLVGRTVASQEESLQDLPVVTHGAHALNAEAILELRPSVLVINHSIGPSEVIDQVREAGVTTVVVEDDHSLEKMGAQIRRLGEVLGLADEGVALAQRSEEELADAKAAIAQIAPDEPLRIAFLYARGANGVFYILGRDSGTDDLIEGIGGIDVATANDIGAPSPASPEALAELNPEVYIMMSGSLESVGDIEGLLERPGVAQTIAGQKQRVIALPDGQALAFGPQSGQLLLEAARAIYHNE
		hmuU	DIP0627	orthogroup29	2	MDSNHTQQVLRTRGRTRVLLFVVLGISLFLGTVASLVIGQYRVPLDELPRILAVGPLGATGMEESVIWQIRLPRLVLGLLVGAALGVGGALMQAVFANPLAEPSVIGVTAGAGVGASVAIVLGINWFGATTIPAFAFITGLATTWLVYQLARFSGRIRVVNLVLVGIAVNAVAGALISFFIFIAPTSSREQVVFWQMGSLAGAKWAHISVVGILTALGIAAAMFLVGKLDVLALGDRAAGHVGIDVARLRLVALVLATLLTAGAVSYAGLIGFVGLVVPHIIRTVAGPSNVVLLPASALGGAVLIVLADTAARSIIAFADLPIGIFTALVGGPTFFILLRAMMRKGAI
				orthogroup30	2	MTQKTALTAPSPNQNKQHAAGIFRQRTKLRITLSIVLVALLLGTAAVSIILGQYYVPLSDFWAILFRDPHYDGLSASVVWEIRLPRILLGFLVGAALGVAGTLMQAVFANPLAEPSIIGVTSGAGVGAALVIVFNISILGTFTVPAAAFLSAVLVTLIIYQMARNRGRVAVINLVLTGIAVNAVCGAIISFLVYLAPTSNREQIIFWQMGSLNGSQWKHVWVVLPIVLLGIVIALRLGSQLDILALGERAAGHTGINVKALRVIAITGSAVLTAGAVAFAGLIGFVGLIVPHLLRALVGPENKVLLPMSALAGAALIGVADLAARTMIPFADLPIGIFTALVGGPTFFVLLRRMLRKGLHR
				orthogroup31	1	MLLVGSVLLSTALGQYYLSLPDLLSILTSGPRAETDIAASVVWDIRLPRIFLGFLVGAALGVAGCLMQAVFANPLAEPSIVGVTSGAGVGAALVIVFEVSFLGTFTVPAAAFLTSLIVTAIIYRLAHNRGKVAVVNLILTGIAVNAVCGALISFMVYLAPTTSREQIIFWQMGSLNGSQWKHVWVVLPIVIVGFAIASRLGAQLDVLALGEKAAGHTGINVAVLRMVAIIASAVLTAAAVSFAGLIGFVGLIVPHVLRTIVGPENKILLPASALAGALLIALADVAARTLIPFADLPIGIFTALVGGPTFFILLRRMMRKGSV
				orthogroup32	50	MPDLLSILTSGPRAETDIAASVVWDIRLPRIFLGFLVGAALGVAGCLMQAVFANPLAEPSIVGVTSGAGVGAALVIVFEVSFLGTFTVPAAAFLTSLIVTAIIYRLAHNRGKVAVVNLILTGIAVNAVCGALISFMVYLAPTTSREQIIFWQMGSLNGSQWKHVWVVLPIVIVGFAIASRLGAQLDVLALGEKAAGHTGINVAVLRMVAIIASAVLTAAAVSFAGLIGFVGLIVPHVLRTIVGPENKILLPASALAGALLIALADVAARTLIPFADLPIGIFTALVGGPTFFILLRRMMRKGSV
				orthogroup33	50	MDRQRTQQVLRTRNRNRVLLFVVLVFALVSGTIASLVIGQYTIPIGELPRILGVGPLGVSAMDESVIWQIRLPRLVLGLLVGAALGVGGALMQAVFANPLAEPSVIGVTAGAGVGASLAIVLGISWFGATTVPVFAFLSGLLTTWLVYQLARFGGSIRVINLVLVGIAVNAVAGALISFFIFIAPTSSREQVVFWQMGSLSGAKWAHISVVAVLVGAGIALALLLVGKLDVLALGDRAAGHVGIDVARLRVLALLLATLLTAGAVSYAGLIGFVGLVVPHIIRTVAGPSNVVLLPASALGGAALIVLADTAARSIIDFADLPIGIFTALVGGPTFFILLRAMMRRGAV
				orthogroup34	1	MIWQIRLPRLVLGLLVGAALGVGGALMQAVFANPLAEPSVIGVTAGAGVGASLAIVLGISWFGAMTVPVFAFLSGLLTTWLVYQLARFAGRIRVINLVLVGIAVNAVAGALISFFIFIAPTSSREQVVFWQMGSLSGAKWAHISVVAVLIGAGIAVALLLVGKLDVLALGDRAAGHVGIDVARLRVLALLLATLLTAGAVSYAGLIGFVGLVVPHIIRTVAGPSNVVLLPASALGGAALIVLADTAARSIIDFADLPIGIFTALVGGPTFFILLRAMMRRGAV
		hmuV	DIP0628	orthogroup35	2	MNSPITPGHDAEFSDEPVIKVNDLVLDIGQKRILDGVSFAAEAGKVTGLIGPNGAGKSSLLAAICGDVELTSGTIRICGYDPENSKPAELARQRAVMLQDVSVSFEFLVRDVVAMGRRPWKDSERSIDDEKIIDAALDATETHHLAGRDIVTLSGGERARVAFARVLAQDTVVIMLDEPTAALDIKHQERVLGLVRVLAQVAGKAVLMVLHDLNAAAAYCDHIVCLANGSVAAQGPVQQVYTSETLSEVYGWPISVSTSGGLVTVHPARQQVSEGSAALISLLDR
				orthogroup36	1	MSIVEISQLSVEVGQKTLLRDISVHAEAGQVTGLIGPNGAGKSTLLAAMCGDLEASTGTISLAGVNPAQASPKELALIRAVMLQDVSVSFEFLVRDVVAMGRRPWAKKVEPQVDEQIIDAALAATDTVHLAGRDIATLSGGERARVALARVLAQQTPIVFLDEPTAALDISHQEQVLALVKNLAREANIAVFVVMHDLNAAAAYCDRIICLADGAIAAMGEVSEVYTDEILSSVYQWPIEVTSHNGQYLVSPARQYPTPEQDDLVRLLGAR
				orthogroup37	50	MSIVEISQLSVEVGQKTLLRDISVHAEAGQVTGLIGPNGAGKSTLLAAMCGDLEASTGTISLAGVNPAQASPKELALIRAVMLQDVSVSFEFLVRDVVAMGRRPWAKKVEPQVDEQIIDAALAATDTVHLAGRDIATLSGGERARVALARVLAQQTPIVFLDEPTAALDISHQEQVLALVKNLAREANIAVFVVMHDLNAAAAYCDRIICLADGAIAAMGEVSEVYTDEILSSVYQWPIEVTSHNGQYLVSPARQYPTPEQDDLVRLLGAR
	Ciu iron uptake and siderophore biosynthesis system	ciuA	DIP0582	orthogroup38	2	MALDWRYEEILHALDLEPVGIVEIGQSRTPATLEGKLDGIESVGQAKQPNLEVIQSLEPDLILASPTRHAAIMDQLAEIAPTESYSDDSYVEVLDAMDEIAAKYDRQDKAQEVRNRIETKVEKARDVVPDGARSALIGWTKDTLYTWVDPSFPASLLTAAGYEYGYQGEKSAIESKTDVAELTGDKLSTMELDTLFLYNDQEAFYNSPWADVVDDVVDVEQDTWSRSRGPIAAEVMLDEIIDHARQK
				orthogroup39	42	MQYLSRRVQSEVSVYRHTINLRAILIFSVALFSAVVLVACSNEKLADDSSVGGSSTAETEDPRIVALDWRYEEILHALDLEPVGIVEIGQSKAPATLEGKLDGIESVGQAKQPNLEVIQSLEPDLILASPTRHAAIMDQLAEIAPTESYSDDSYVDVLDAMDEIAAKYDRQDKAQEVRNRIETKVKKARDVVPDGTRSALIGWTKDTLYTWVDPSFPASLLTAAGYEYGYQGEKSSIESKTDVAELTGDKLSTMELDTLFLYNDQEAFYNSPWADVVDDVVDVEQDTWSRSRGPIAAEVMLDKIIDHALQK
		ciuB	DIP0583	orthogroup40	42	MNVETEAKTSTNVRARTRTIQVRALVTVVGALIGITVIVCWRMLQVEAPQNAEWLLAEVVAVNRDRLIVAVVVGMCLGVAGVLLRTATKNPLADPDIVGVNSGAAFGAVAASAFSGNSGSLTLLPWALLGATVAGAITVFFGLRGSATQAQQISVQRMVLLGIAVSALFSALTSIALVLDEAQLATVLSWLSGKLAGVRLSEIWAALVCLIILLPLMVMSGKQLDTLTADEQVATAFGAKPALLRLLAIVGAIILIAPCVAATGPIGFLGLMAATAAHRVCGVNHRWALPVAGLLGAFVLLLADIVGQAVWAPAETPVGIITAVAGVPVLLWGINHMSKKS
				orthogroup41	1	MNVETEAKTSTNVRARTRTIQVRALVTVVGALIGITVIVCWRMLQVEAPQNAEWLLAEVVAVNRDRLIVAVVVGMCLGVAGVLLRTATKNPLADPDIVGVNSGAAFGAVAASAFSGNSGSLTLLPWALLGATVAGAITVFFGLRGSATQSQQISVQRMVLLGIAVSALFSALTSIALVLDEAQLATVLSWLSGKLAGVRLSEIWTALICLIILLPLMVMSGKQLDTLTADEQVATAFGAKPALLRLLAIVGAIILIAPCVAATGPIGFLGLMAATAAHRVCGVNHRWALPVAGLLGAFVLLLADIVGQAVWAPAETPVGIITAIAGVPVLLWGINHMSKKS
				orthogroup42	2	MLQVEAPHNAEWLLAEVVAVNRDRLIAAVVVGMCLGVAGVLLRTATKNPLADPDIVGVNSGAAFGAVAASAFSGNSGSLTLLPWALLGATVAGAITVFFGLRGSATQSQQISVQRMVLLGIAVSALFSALTSVALVLDEAQLATVLSWLSGKLAGVRLPEIWPSLICLITFLPLMVIGGKQLDTLTADDQVASSFGAKPALLRLLAIVVAVILIAPCVAATGPIGFLGLMAATAAHRVCGVNHRWALPVAGLLGAFVLLLADIVGQAVWAPAETPVGIVTAIAGVPVLLWGINHMSKKS
		ciuC	DIP0584	orthogroup43	3	MATQSTTRFIVAFAIATAVLLLMIVLALGIGAVAVPPSEVVLRLMEADNLIWKFRVPRALVGVFAGAGMAVSGCLLQLGLRNPLAAPDTVGITAGGGLAAVVALLGAGALPAQALTPVALVGACIGAGLVLVASGKGVNNPIRLALTGVAVSVGLGAVTQLLLVRTAPEAGAAMAWLKGSLYARSLSDAVVVGPIVVTVFCLSLIIAKHFDVLLLDDATMKGIGAMPLRWRLLAIGCAIVSGAAAVAAAGVLAFAGLIVPHLARLLVGPQLLRQLPMATVIGSALVVGSDALGRWMFSPTEIPVGALIAIIGAPYFVFLLMRITSKGI
				orthogroup44	40	MAAQSTTRFIVAFAIANAVLLLMIVLALGIGAVAVPPSEVVLRLMEADNLIWKFRVPRALVGVFAGAGMAISGCLLQLGLRNPLAAPDTVGITAGGGLAAVVALLGAGALPAQALTPVALVGACIGAGLVLVASGKGVNNPIRLALTGVAVSVGLGAVTQLLLVRTAPEAGAAMAWLKGSLYARSLSDAVVVGPIVVTVFCLSLIIAKHFDVLLLDDATMKGIGAVPLRWRLLAVGCAIVSGAAAVAAAGVLAFAGLIVPHLARLLVGPQLLRQLPMATVIGSALVVGSDALGRWMFSPTEIPVGALIAIIGAPYFVFLLMRITAKGT
		ciuD	DIP0585	orthogroup45	2	MNTGNTNALTGHNIVAGYSDAPVLSDVSVHIPKNMVTAIIGPNGSGKSTLLKVLGRQLSRSSGVIKLGDVKLENFSSRDFARMVSYLPQQPTVPEGLTVRDLISFGRYPHTGIFANLSHEDFLAVEDAAEQTGIAELLDQDATNLSGGQQQRVWIAMAIAQQASTLLLDEPTTYLDPAFQLSTLDLVKKLHLDGHTVVMVLHDITQAARYANHVIAMKEGIVVRAGNTADVLTKELVQEVFAVNCLLLEDPATGRKLPVPYSL
				orthogroup46	41	MNSGITDELTGHNIVAGYSDAPVLRDVSVNIPKNKVTAIIGPNGSGKSTLLKVLGRQLSRSSGVIKLGDVKLENFSSRDFARMVSYLPQRPTVSEGLTVRDLISFGRYPYTGIFANLSHEDYLAVEDAAEQTGIAELLDQDATNLSGGQQQRVWIAMAIAQQASTLLLDEPTTYLDPAFQLSTLDLVKKLHHEGHTVVMVLHDITQAARYANYVIAMKDGVVVRAGNTADVLTKELVKDVFAVNCLLLEDPATGRKLPVPYSL
		ciuE	DIP0586
	Siderophore-dependent iron uptake system	irp6A	DIP0108
		irp6B	DIP0109	orthogroup47	2	MMANTAKQTSAPEKRRKAAVQPVVTSGTADAAVLELKRQHKKLTWQRIGIVAGLCAIAAAAFVTSNFVGAIDISPGQVITGILNPSSLDDQTHTVLWRLRLPMAVMALLIGVSLSLAGAEMQTILNNPLAEPFTLGISAAAAFGGASAIVLRWQIVNQPQLNLALVAWLSSVIATGVIVIAAILRGVRAETMVLLGIGLVFFFQAMLALIQYRSSAEALQQIVFWSLGSLTRASWTGNAVLAGVLAVAIPILWALSWQLTALRLGDGRAAAMGVNTSALRVIVLVVVSLVAATTVAFAGIIGFIGLVGPHIARMLVGEDQRYFVPASMAAGAAMMCTAHALSLIVKPGLAIPIGIVTSLLGVPFFIAIVMARRRALWS
				orthogroup48	52	MMMNETQRTVTRGVSAPKSPAKPPAVDKVEVANKAVLELSRQHRKLTWQRIGIVSGLCAVAIAAFVTSNFVGAIDISPGEVITGIVNPSSLDEQTHTVLWRLRLPMAVMALLIGVSLSLAGAEMQTILNNPLAEPFTLGISAAAAFGGASAIVLRWQIVTQPQLNLALVAWLSSVVATGIIVIAAVLRGVRAETMVLLGIGLVFFFQAMLALIQYRSSAEALQQIVFWSMGSLTRASWTGNAVLAGVLVIALPILWALSWQLTALRLGDARAAAMGVNTSALRVIVLVVVSLVAATTVAFAGIIGFIGLVGPHIARMLVGEDQRYFVPASMAAGAAVMCTAHALSLIVKPGLAIPIGIVTSLLGVPFFIAIVMAKRRALWS
		irp6C	DIP0110
	Diphtheria toxin repressor DtxR	dtxR	DIP1414	orthogroup49	2	MRDLVDTTEMYLRTIYELEEEGITPLRARIAERLEQSGPTVSQTVARMERDGLLHVRPDRSLDLTARGRELATKVMRKHRLAELLLTEVLGVDIHDVHDEACRWEHVMSDNVERRVTSIVKDCTRSPFGNPVPALDELGVDAPSVPKVARAIDLPEEEEIEGTVAQINEILQVEGDRLRELTEAGIVVGATVNVVNYGHSVILTAGDGPKVVLNETLGHAVRIATK
Regulation				orthogroup50	51	MRDLVDTTEMYLRTIYELEEEGITPLRARIAERLEQSGPTVSQTVARMERDGLLHVRPDRSLDLTVRGRELATKVMRKHRLAELLLTEVLGVDIHDVHDEACRWEHVMSDNVERHVASIVQDCSRSPFGNPVPALEELGVDVEALPKVARAIDLPEEQEIEGTVAQINEILQSENDRLHELTNAGIVVGAKVNVVNYGHSVILTAGDGAKVVLNETLGHAIRIATN
	Sigma D(Mycobacterium)	sigD	-	orthogroup51	2	MWDVSDSDDELARYVPQAIDGDRRAMQHVMRIIHPQVLRYCRARIGGGKTPTAEDVAQEVCLAVATSMHKFVDRGRPFMAFVYGIAFNKVADAHRFMGKDRLHPAEEMPEEPDGLPTPEDAALESDGCNTVREILDTLNDKARDIIIMRVFVGLTAEETAQALGSTPGAVRVAQHRALAQLRARIDEENSRE
				orthogroup52	52	MSDSDEELARLVPLAVDGDRRAMQQVMRIIHPQVLRYCRARIGGGKTPTAEDVAQEVCLAVASSMQKFVDRGRPFMAFVYGIAFNKVADAHRFMGKDRLHPSEEIPEELDLMPTPEDAALESDGCNAVRGMLDTLNDKARNIIILRVFVGLTAEETAQALGSTPGAVRVAQHRALAQLRKRMENEDSRE
Toxin	Diphtheria toxin (DT)	tox	DIP0222
	Phospholipase D	pld	-
Acid resistance	Urease(Helicobacter)	ureB	-	orthogroup53	1	MSFQMDRRQYIELHGPTTGDGIRLADTNLIARVEKDFTKYGEEVSFGGGKVIRDGMGQNSRMRGNDMVPDLVITNGTVIDHTGIFTADIAIKDGKIMKIGNAGNPDIMDDVDVMIGVGTEVIGGEGKIITAGAIDTHVHFISPEQVEAALDNGTTTLIGGGTGPVDSTNATTVTAGADNITHMIRATENFSVNVGFLGKGHASDANPLREQIKAGAIGLKIHEDWGATANTIDQALTVADEMDIQVAIHTDTLNEGGFADNTIAAFKDRVIHTFHTEGAGGGHAPDILKVAGLNNVLPASTNPTLPYTVNTMDEHLDMIMVCHHLNPDLPEDVAFADSRIRKETIAAEDVLHDRGILSITSSDSQAMGRVGEVVLRTWQVAHRMKEQFGSLAGDSENND…
				orthogroup54	1	MSFQMDRRQYIELHGPTTGDGIRLADTNLIARVEKDFTKYGEEVSFGGGKVIRDGMGQNSRMRGNDMVPDLVITNGTVIDHTGIFTADIAIKDGKIMKIGNAGNPDIMDDVDVMIGVGTEVIGGEGKIITAGAIDTHVHFISPEQVEAALDNGTTTLIGGGTGPVDSTNATTVTAGADNITHMIRATENFSVNVGFLGKGHASDANPLREQIKAGAIGLKIHEDWGATANTIDQALTVADEMDIQVAIHTDTLNEGGFADNTIAAFKDRVIHTFHTEGAGGGHAPDILKVAGLDNVLPASTNPTLPYTVNTMDEHLDMIMVCHHLNPDLPEDVAFADSRIRKETIAAEDVLHDRGILSITSSDSQAMGRVGEVVLRTWQVAHRMKEQFGSLAGDSENND…
		ureG	-	orthogroup55	2	MSIIKIGVGGPVGSGKTALIERITRALDGEVSMAAITNDIYTTEDAKILARDGLLPVDRIIGVETGGCPHTAIREDTSMNEDAIEELMNRHSDLELVFVESGGDNLSATFSPELVDFSIYIIDVAQGEKIPRKAGQGMIKSDMFVINKTDLAPHVGADLQVMTDDSKVFRGDKPFVLTNLKSDEGLDKLVEWIRHDVLMQDLAD
				orthogroup56	50	MSIIKIGVGGPVGSGKTALIERITRALDGEVSMAAITNDIYTTEDAKILARDGLLPVDRIIGVETGGCPHTAIREDTSMNEDAIEELMNRHSDLELVFVESGGDNLSATFSPELVDFSIYIIDVAQGEKIPRKAGQGMIKSDMFVINKTDLAPHVGADLQVMTDDSKVFRGDKPFVLTNLKSDEGLDKLVEWIRHDVLMQDLAD
				orthogroup57	1	MSIIKIGVGGPVGSGKTALIERITRALDGEVSMAAITNDIYTTEDAKILARDGLLPVDRIIGVETGGCPHTAIREDTSMNEDAIEELMSRHSDLELVFVESGGDNLSATFSPELVDFSIYIIDVAQGEKIPRKAGQGMIKSDMFVINKIDLAPHVGADLQVMTDDSKVFRGDKPFVLTNLKSDEGLDELVEWIRHDVLMQDLAD
	Glutamine synthesis(Mycobacterium)	glnA1	-	orthogroup58	50	MNSQHDYVLRTVEERDVRFIRLWFTDITGALKSVDMSPAELENAFEEGVGFDGSSVEGFSRVAESDTIAMPDPSTFKIMSSESENESLLTARMFCDIVQPDGSPSLVDPRYILRRQVQEAADDGFTCMVGPEIEFYLLQQTDDPADLQPTDNGGYFDQSTMNLAPEFRRTAIQMLENLGIVTEFSHHETSPGQQEIDLRHTDALTMSDNIMTFRYLIKKVAQQQGARATFMPKPHKDWTGSGMHTHMSLFEGDSNAFHDPDDEFCLSTTAKQFIAGILHHAPELTAVTNQWVNSYKRLMFGKEAPGAATWGVSNRSAMVRVPTYRLNKPESRRVEIRSLDSSANPYLAYSVLLAAGLRGIREGYELGDPAEDNVQELTRRERRAMGYIDLPNSLDHALR…
				orthogroup59	2	MNSQHDYVLRTVEERDVRFIRLWFTDITGALKSVDMSPAELENAFEEGVGFDGSSVEGFSRVAESDTIAMPDPSTFKVMPSESDNDALLTARMFCDIVQPDGSPSVVDPRNILRRQVNEAADDGFTCMIGPEIEFYLLQQTEDEADLRPTDNGGYFDQSTMNLAPEFRRTAIQMLENVGIITEFSHHETSPGQQEIDLRHTDALTMSDNIMTFRYLIKKVAQQQGARATFMPKPHKEWTGSGMHSHMSLFEGDSNAFHDPDDEFCLSTTAKQFIAGILHHAPEFTAVTNQWVNSYKRLMFGNEAPGAATWGVSNRSAMVRVPTYRLNKPESRRIEVRSLDSSANPYMAYSVLLAAGLRGIREGYELDDPAEDNVQELTRRERRAMGYTDLPNSLDHALR…
				orthogroup60	2	MAITTVTELLDFFKAHSIEYLDMRFTDLRGIEHALTIPAGAFTEESAAEGFAFDGSSIDGFATVDESDMLLRPDISTAYIDPFRSRKTVNMKFFVHKPDSEETPYARDPRSIARQAEEYLRETGIADTCYIGCEAEFFVFDSVRYSAAVNSAFRHVDSDEGWWRSGEKTMMDGSPNRGNQINLSDGYFPVAPYDKTIAVRDEIAHHLHGCGFEVERFHHEIATGGVQEINYKFNTLLGAGDDLQTFKYIVKNTAEAMGQTATFMPKPLENDGGCGMHAHQSLWKDGEPLFAGSGYAGLSDMALWYIGGLLKHAGAVLAFTNPTANSYRRLYSGFEAPVNLAYSASNRSAAIRIPAAGDSPAAKRLEFRAPDPSGNPYLGFAAQLLAGLDGIQNQIDPGE…
Amino acid and purine metabolism				orthogroup61	52	MAVTTVTELLDFFEAHSVEYLDMRFTDLRGTEHALTIPANTFTEASAAAGFAFDGSSINGFTTINEPDLILRPDISTAYIDPFRAHKTVNMKFFVHKSASDGTPYSRDPRSIARRAEEYLQDTGIADTCYIGCEAEFFVFDSVRYSTSVNTAFHHVDSDEGWWRSGEKAMINGDLNRGNQIQINDGRFPVAPYDKTIPVRDEVAHHLTGCGFAVERFHHEIATGGAQKVKYRFNTLLAAGDDLQTFKYIVKNTAESMGRTATFMPMPLEGDRGCGMHTHQSLWKEGEPLFDGEGCAGLSDLGRWYIGGLLKHAGAVMAFTNPTANSYRRLYSGVKAPINLAYSESHSSTAIRIPAVGNNPDAKRLEFRAPDPSGNPYLGFAAQLLAGLDGIQNQIDPGN…
	Lysine synthesis(Mycobacterium)	lysA	-	orthogroup62	2	MTVHLSDFNQLPSHVWPRNAQREPDGTVTIAGVALPEIVERFGSPVMIFDEDDFRSRCRDMARAFNGAENVHYASKAMMSTRIVRWVNDEGLSLDVASLNELLIALRAGFPADRITVHGNTKNRDFLRKCVTSRVGHVVVDSPGELVELNDIAAELGTTQSVLVRVTPGVDAHTHEFIATSHEDQKFGFSLAAGDAWQAVVDAHNAPALDLDGIHCHVGSQVFDADGFTLAANRLLELFARVHQELGLQLPVLDLGGGYGVPYLADDSELDIAGIAEELIAAVRSKAAFLGISAPRVVVEPGRALVGRAAVTVYEIGADKNVQIDDDRYRRYLAVDGGMSDNIRPALYGAEYDARVVSRFTDGHQKPTRLVGAHCESGDILIADFACPADVRSGDLIGL…
				orthogroup63	50	MGMHLSDFNELPSHVWPRNARRNNDGTVTIAGVALPDIVAEHGTPVMVFDEDDFRSRCLDMAQAFHGAKNVHYASKAMLSTRIVRWVKDEGLSLDVASLNELLIALRAGFPAERITVHGNTKNREFLRHCVAAHVGHVVLDAPGELVELNEIAAELGRKQPVLVRVTPGVDAHTHEFIATSHEDQKFGFSLAAGDAWQAIVDAHQANNLDLHGIHCHVGSQVFDADGFKLAADRLLELFARVHQDLGLQLPILDLGGGYGVPYLADDSELDIAAIAEDLLTAVHNKAAFLGIEPPQVVVEPGRALVGPAAVTVYEVGTDKNVQIDEGRYRRYLAVDGGMSDNIRPALYGADYDARVVSRFTDGHQKSTRLVGAHCESGDILIPDFACPADVRTGDLLGL…
Anaerobic respiration	Nitrate reductase(Mycobacterium)	narI	-	orthogroup64	2	MFDNFLWGAFPWLAIVAFVVGIFWRWRSDQFGWTTHSSQIYESKLLRLSSPLFHWGMVFVIIGHLMGLAFPKSWTRAVGIDDHTYHLIATIPGSIAALAVLLGFAGLLYRRLKNRSVFLSTSTSDKVMYIFLGAALISGSFATFTLQLFDLAGTGGYDYRETISPWLRQLLIFNIEPELMANAPWQFKVHVIAGFTLIAVWPFTRLVHAFSAPVGYTTRPYVLYRSRDERTTPMRSNTAWEPIRSHREQLEGETPSHGA
				orthogroup65	1	MFDNFLWGAFPWLAIVAFVVGIFWRWRSDQFGWTTHSSQIYESKLLRLSSPLFHWGMVFVIIGHLMGLAFPKSWTRAVGIDDHTYHLIATIPGSIAALAVLLGFAGLLYRRLKNRSVFLSTSTSDKVMYIFLGAALISGSFATFTLQLFDLAGTGGYDYRETISPWLRQLLIFNIEPELMANAPWQFKVHVIAGFTLIAVWPFTRLVHAFSAPVGYTTRPYVLYRSRDERTTPMRSNTAWEPIRSHREQLEGETPSHGA
				orthogroup66	1	MIIGHLMGLAFPKSWTRAVGIDDHTYHLIATIPGSIAALAVLLGFAGLLYRRLKNRSVFLSTSTSDKVMYIFLGAALISGSFATFTLQLFDLAGTGGYDYRETISPWLRQLLIFNIEPELMANAPWQFKVHVIAGFTLIAVWPFTRLVHAFSAPVGYTTRPYVLYRSRDERTTPMRSNTAWEPIRSHREQLEGETPSHGA
				orthogroup67	2	MFDNFLWGAFPWLAIVAFVVGIFWRWRSDQFGWTTHSSQIYESKLLRLSSPLFHWGMVFVIIGHLMGLAFPKSWTRAVGIDDHTYHLIATIPGSIAALAVLLGFAGLLYRRLKNRSVFLSTSTSDKVMYILLGAALISGSFATFTLQLFDLAGTGGYDYRETISPWLRQLLIFNIEPDLMANAPWQFKVHVIAGFTLIAVWPFTRLVHAFSAPVGYTTRPYVLYRSRDERTTPMRSNTAWEPIRSHREQLEGETPSHGA
				orthogroup68	26	MFDNFLWGAFPWLAIVAFVVGIFWRWRSDQFGWTTHSSQIYESKLLRLSSPLFHWGMVFVIIGHLMGLAFPKSWTRAVGIDDHTYHLIATIPGSIAALAVLLGFAGLLYRRLKNRSVFLSTSTSDKVMYIFLGAALISGSFATFTLQLFDLAGTGGYDYRETISPWLRQLLIFNIEPELMANAPWQFKVHVIAGFTLIAVWPFTRLVHAFSAPVGYTTRPYVLYRSRDERTTPMRSNTAWEPIRSHREQLEGETPSHGA
				orthogroup69	22	MFDNFLWGAFPWLAIVAFVVGIFWRWRSDQFGWTTHSSQIYESKLLRLSSPLFHWGMVFVIIGHLMGLAFPKSWTRAVGIDDHTYHLIATIPGSIAALAVLLGFAGLLYRRLKNRSVFLSTSTSDKVMYILLGAALISGSFATFTLQLFDLAGTGGYDYRETISPWLRQLLIFNIEPDLMANAPWQFKVHVIAGFTLIAVWPFTRLVHAFSAPVGYTTRPYVLYRSRDERTTPMRSNTAWEPIRSHREQLEGETPSHGA
Antiphagocytosis	Capsule(Klebsiella)	gnd	-	orthogroup70	51	MQELAANLSKPRRALLMVPAGTATDAAIDDLVKAFDEGDILIDGGNSLYTDTVRRERAVALTGRHFVGAGISGGEEGALTGPSIMPGGPQESWESIRPLLESIAAKVDGSPCVRYIGANGAGHFVKMVHNGIEYADMQLIGEAYHLLRHGAGLEPSRIAKIFRDWNDGDLDSYLIGITADILETSDPDTGAPMIDVIYDAAGQKGTGRWTAKEALDLGIPATAIGEAVFARALSSSTELRAAALDHFPTGNLADFAALGISVEEFIEHVRRALYASKLVAYAQGFDLIAAGSTEYNWNINPRDLAAVWRGGCIIQAAFLDRIDNAYEKLPELPSLLLDSYFTEELDGLIDSWRTVAASAIRLGLAAPVFSSSLSYYDSLCSKRLPAAMVQAQRDYFGAH…
				orthogroup71	1	MNKQHSSQQLADIAVVGVGVMGSNLARNFARNGYRVALYDRKADNVSNLIANHGDEGEFVACHDLEELAANLTTPRRALLMVPAGTATDTAIDDLVQAFDEGDILIDGGNSLYTDTVRRERAVATTGRLFVGAGISGGEEGALHGPSIMPGGPQESWEFIRPLLESIAARVDGTPCVRYIGPNGAGHFVKMVHNGIEYADMQLIGEAYHLLRHGAGLEPARIAEIFREWNDGDLDSYLIGITADILETSDPHTGAPMIDVIQDAAGQKGTGRWTAKEALDLGIPATAIGEAVFARALSSSSELRAEAVENFPTGNLEDFAALGISVEEFIEHVRRALYASKLVAYAQGFDLIAAGSAEYEWNINPRDLAAVWRGGCIIQAAFLDRIDNAYEQLPELPSL…
Cell surface components	PDIM (phthiocerol dimycocerosate) and PGL (phenolic glycolipid) biosynthesis and transport(Mycobacterium)	ddrA	-	orthogroup72	1	MTDDLLIRMRDVRKKYAAKSGTVHALDGLNLEVAEGTVRGLLGPNGAGKTTTVKVLTTLTRPTSGEVTIDGLDVVRHGHEVRNRIGVSGQNATIDEELTARENLMLVGRLFHLGDKGAKQRADQLLEIFNLEHAANRPIKGFSGGMRRRADLAASLVNDPKILFLDEPTTGLDPAARLSLWEVIKQRVRSGTTLLLTTQYLEEADYLADQISVIDQGKVIAEGTADELKSSVGGQRISVVPVNQSDHDSVQSLLDAVAANRGSVTIDGNELSVSVHDGPAALEQVVAKLRAQEIAVHDVGMSRPSLDEVFLDLTGQSVTGETHTENTDAGAGTPAHGTQESAQKGGTN
				orthogroup73	51	MTDDLLIRMRDVRKKYAAKSGTVHALDGLNLEVAEGTVRGLLGPNGAGKTTTVKVLTTLTRPTSGEVTIDGLDVVRHGHEVRNRIGVSGQNATIDEELTARENLMLVGRLFHLGDKGAKQRTDELLEIFNLEHAANRPIKGFSGGMRRRADLAASLVNDPKILFLDEPTTGLDPAARLSLWEVIKQRVRSGTTLLLTTQYLEEADYLADQISVIDQGKVIAEGTADELKSSVGGQRISVVPVNQADHAAVQSLLGAVATNRGSVTIDGNELSVSVHNGPAALEQVVAKLRAQEIAVHDVGMSRPSLDEVFLDLTGQSVAGETHTERTDTGAGTPAHGTQESAQKGGTN
	Trehalose-recycling ABC transporter(Mycobacterium)	sugB	-	orthogroup74	52	MATDKGNDFLGAIFNSLLISLATTGLAVAVGVFTAYAIARLEFPGKGFITGLILAASMFPAIALVTPLFQLFGDLEWIGTYRAMIIPNISFALPLTVYTLVSFFRQLPWELEEAARVDGASRGQAFRLVLLPLAAPALFTTAIIAFITTWNEFMLARQLSNRDTEPVTVAIARFSGPSAFEYPYAATMAAGALVTIPLIIMVLVFQHRIVSGLTAGGVKA
		sugC	-	orthogroup75	2	MAKVTFESVTIQYPGAAAPSVSSLDLEIADGEFLVLVGPSGCGKSTTLRALAGLEDISSGRILIGDKDVTGTEPGERDIAMVFQNYALYPHLTVEQNMGFALKLAKVPKAEIAKKVAAAAETLGLTDFLKRKPKELSGGQRQRVAMGRAIVREPQAFLMDEPLSNLDAKLRVQTRSELAALQQRLGTTTVYVTHDQVEAMTMGDRVAVLKDGLLQQVAPPRELYDHPANEFVAGFIGSPAMNIFSAAGSIADGADGTAGANDAKSTNAGVHFGVRPENMMAHETSTGLSDTSSIPAGHATISGVIEIVEELGAESYIYVAPDGSAPHAPATTSSTQRFVARWQADTRPHRGQQVTLSYDPAEAHRFDAKTGQALGQAH
Copper uptake	Copper exporter(Mycobacterium)	ctpV	-	orthogroup76	8	MPTPRSTSSPIPASSTASSTIELNISGMTCASCAARVEKKLNKHDGVHAEVNYATEKATITGDTDALDADALIATVEKTGYGAELTPESTTAGTQAPQDAMAEAELDSLRRRLIVSAVLAVPVIALAMVPAWQFDYWGWVSLALTLPVVVWAGWPFHRATWQNLRHGSVTMDTLISLGTSSALVWSMVALFFGSAGDPGMRHGFDFTVSRGDGLSHIYLEVAAGVITFILLGRYFEKRSKRTAGSALRALLDLGASEVTVLRDGAEATININELTVGDEFVVRDGEKIATDGVIVSGHSTIDTSMLSGESVPVEAGPDDAVAGATINVGGGKLVVRATKVGKDTQLAQMAQMVEDAQSGKASAQRLADKISGVFVPIVIAVSLLTLIAWLLIDGDWAAA…
Invasion	Flagella(Burkholderia)	cheD	-	orthogroup77	1	MPARLDARATRRYFDNAFNSPAVKILPNEYYVTNGEDVMLSTVLGSCVAACIHDPVIGVGGMNHFMLPEGDIHSPASATMRYGAFAMEVLINELLKAGAVRERLEAKVFGGGAVLSAMQLMNIGERNGQFVLNYLKTEGIPVRAQDLGDVHARRINYFPRDGRVMVRKMAPHHQKAEALIAQREAAAAQTVQAEPRAAPRVERFDTPSRRDPVGA
		cheY	-	orthogroup78	1	MVDKGMKILVVDDFPTMRRIIRNLLKELGFENVDEAEDGAIGLEKLRNGAFQFVVSDWNMPNLDGLEMLKQIRADAALKSLPVLMVTAEAKKENIVAAAQAGANGYVVKPFTAATLEEKLNKIFEKLAG
		fliQ	-	orthogroup79	1	MVGLLLAAPLLLVALAVGLVVSLFQAATQINEATLSFIPKLLAVAATLVIAGPWMLTTMLDYLRQTLLHVATLGVG
	Isocitrate lyase(Mycobacterium)	icl	-	orthogroup80	5	MTTTGQARTAAEIQKDWDENPRWANVTRDYTAEKVAELQGNVVEEHTLARRGSEILWDEVSKGDGHYINALGALTGNQAVQQVRGGLKAVYLSGWQVAGDANLAGHTYPDQSLYPANSVPQVVRRINNALLRADEIARVESDNSIDNWLVPIVADGEAGFGGALNVYELQKAMINAGAAGTHWEDQLASEKKCGHLGGKVLIPTQQHIRTLSSARLAADVAGVPTVVIARTDAEAATLITSDVDDRDKPFIEGDRTAEGYYHVRPGIEPCIARAKSYAPYSDLIWMETGVPDLEAAKQFAEAVKAEFPDQKLAYNCSPSFNWSKHLDDETIAKFQKELGAMGFTFQFITLAGFHSLNYGMFDLAHGYARNGMTSFVELQNKEFAAAEERGFTAVKHQRE…
Lipid and fatty acid metabolism				orthogroup81	1	MTTTGQARTAAEIQKDWDENPRWANVTRDYTAEKVAELQGNVVEEHTLARRGSEILWDEVSKGDGHYINALGALTGNQAVQQVRGGLKAVYLSGWQVAGDANLAGHTYPDQSLYPANSVPQVVRRINNALLRADEIARVEGDDSIDNWLVPIVADGEAGFGGALNVYELQKAMINAGAAGTHWEDQLASEKKCGHLGGKVLIPTQQHIRTLSSARLAADVAGVPTVVIARTDAEAATLITSDVDDRDKPFIEGDRTAEGYYHVRPGIEPCIARAKSYAPYSDLIWMETGVPDLEAAKQFAEAVKAEFPDQKLAYNCSPSFNWSKHLDDETIAKFQKELGAMGFTFQFITLAGFHSLNYGMFDLAHGYARNGMTSFVELQNKEFAAAKERGFTAVKHQRE…
	Pantothenate synthesis(Mycobacterium)	panD	-	orthogroup82	27	MLKSKIHRATVTQADLHYVGSCTIDAALMEAADILEGEQIDIVDINNGNRLTTYAITGERGSGIIGINGAAARLINPGDLVIIIAYAQYSDEELRDYRSRVIFVDEQNKQLESGTDPAHAPEGSDLLNPRRPE
				orthogroup83	2	MLKSKIHRATVTQADLHYVGSCTIDAALMEAADILEGEQIDIVDINNGNRLTTYAITGERGSGIIGINGAAARLINPGDLVIIIAYAQYSTEELRDYRSRVIFVDEQNKQLESGTDPAHAPEGSDLLNPRRPE
				orthogroup84	25	MLKSKIHRATVTQADLHYVGSCTIDAALMEAADILEGEQIDIVDINNGNRLTTYAITGERGSGIIGINGAAARLINPGDLVIIIAYAQYSNEELRDYRSRVIFVDEQNKQLESGTDPAHAPEGSDLLNPRRPE
				orthogroup85	3	MLKSKIHRATVTQADLHYVGSCTIDADLMEAADILEGEQIDIVDINTGNRLTTYAITGERGTGVIGINGAAARLINPGDLVIIIAYAQYSNEELQDYRSRVIFVDEHNRQLEAGSDPAHAPAGSDLLNPRHPE
Phagosome arresting	Nucleoside diphosphate kinase(Mycobacterium)	ndk	-	orthogroup86	1	MGEIISRIERKGLRLAELDLRVADRETAEKHYAEHADKPFFGELVDFITSAPLIAGIVEGDRAIDAWRQLAGGTDPVGKATPGTIRGDFALSVAENVVHGSDSPESAEREIGIWFPNL
Protease	Proteasome-associated proteins(Mycobacterium)	mpa	-	orthogroup87	2	MTQTTPNPQLQLRRDVRELRKRNEQLATLLKTSRDKLAQLTSELNALQEPVSTYGVFLGYAPNSRGEADVFTSTRRLRVSVSPLIDHEIPTGAQVRMGDGSVIVEDCGFATDGVLMRVSEFVEDSAEGDARVLASTPQGDTHVVHLAAPLVGHVRAGDSVLSDVKSGFALERIAQAEVTQLALEEIPDVTYDDIGGLDAQIEQVRDAVEMPFDHPELYRDYQLHPPKGVLLYGPPGCGKTLIAKAVAHSLASRVGDGSASYFLNVKGPELLNKYVGETERVIRLIFERARELASAGAPVIIFFDEMESIFRTRGTGVSSDIETTAVPQLLTEIDGVEGLDNVIVVGATNREELIDPALLRPGRLDIKIRISRPSKQEAPDIVSRYLHEGVPHADPLDVL…
				orthogroup88	51	MTKTTPDPQLQLRRDVRELRKRNEQLATLLKTSRDKLAQLTSEINALQEPVSTYGVFLRYAPGNPREADVFTSTRRLRVSVSPLISHEIPAGAQVRMGDGSVIVEDCGFASDGILMRVTEFVEESAHGDVRVLASAPQGDTHVLHLAAPLVGQVRAGDSVLADMKSGFAFERISQAEVTQLALEEIPDVTYDDIGGLDAQIEQVRDAVEMPFDHPELYRDYQLHPPKGVLLYGPPGCGKTLIAKAVAHSLASRVGNGSASYFLNVKGPELLNKYVGETERVIRLIFERARELASEGAPVIVFFDEMESIFRTRGTGVSSDIETTAVPQLLTEIDGVEGLDNVIVVGATNREELIDPALLRPGRLDIKIRISRPTKHEAPDIISRYLHEGVPHTDPLEVL…
		pafA	-	orthogroup89	52	MSEVYTRRIMGVETEYGITATSANGTHTLGAADVARYLFAPVVEEHGSSNIFSDNGSRVYLDMGAHPEIATAECDSITQLLNYERAGDRILDALARRAELVLEREGVGKHIYLFKNNLDSHGNSYGCHENYLISRSMVLRAIGRALEPLLVTRQLVCGAGLIERETDDHPARFVLSQRADQVWEGVSSATTRARPMINSRDEAHADSQQYRRLHVIGGDTNLSEPTFAVKVGSALLVLEMIEAERELPDFELEDPIGQIREISRDLSGKTQLRLKNGGTVTALEVQQSLCEHAARWLEERDNYRAKELNSGSSTSEMHRVVDLWRRTLLAIETQDFSQVNQEIDWVIKKELFESYRVRLDAEWSHPKLAQIDLAMHDIRPGRGIFPVLEAKGRVKRWTT…
				orthogroup90	2	MSNVFTRRIMGVETEYGITATAANGNHTLGAAEVARYLFEPIVEEYGSSNIFSANGSRLYLDMGAHPEIATAECDSITQLLNYERAGDRILDDLAQQAEKKLERDGVGKHVYLFKNNLDSHGNSYGCHENYLISRSMVLRAIGRALEPLMVTRQLVCGAGLIERKTPEHPAQFVLSQRADQVWEGVSSATTRARPMINSRDEAHADSTVYRRLHVIGGDTNLAEPTFALKVGSALLVLEMIEAGIELPDFELEDPIAQIRQISRDLSGKTEMRLKNGGTVTALEIQQALCQHATDWLEVRDNYRESGQRASGQTDTGQDTGTSTTEMYRVVDLWRRALEAIETQDFSRVNRELDWVIKKELFDHYRSRLGDDWEHPKLLQVDLAMHDIRRGRGIFQVLQ…
Secretion system	Accessory secretion factor(Mycobacterium)	secA2	-	orthogroup91	50	MGAKSAKHEKQSRKIVGQAQQQAADFDSLSDDKLREHARSSVNPSGEITDKSTFLAALATASSRKLGLRPYDVQSQAVLRLLTGDVIHMATGEGKTLVGAMAATGFALSGKRVHVVTVNDYLARRDAEWMRPLVESFGLEVAAVTESMDTAQRRQAYAADVVYAPVKELGFDVLRDNQITSREQAVFQQADVALVDEADSVLVDEALVPLVLAGTRADQATDPRVTTVVANLKQERDYTIGTDGRTVFLTDDGAATVEKELGIDSLYSDEHIGSTLVRVNLALHAKALLIRDIHYLVHDGELKLIDTAKGRVADLQRWPDGLQAAVEEKEGLKVTEGGRILDTLTIQELMRRYPQLCGMTGTAVEATDQLREFYGLYVSEIAPNKAPQRFDEADRVYAT…
				orthogroup92	2	MAKFDWFWNALGAKSAKHEKQSRKIVDQAQQQAAALDDLSDAELAERARGTIGANGDVADKSTFLAVLATASSRHLGLRPFDVQSQAVLRLLTGDVIHMATGEGKTLVGAMAATGLALSGKRVHVVTVNDYLARRDADWMRPLVESFGLTVAAVTESMTAEQRRQAYDADVVYAPVKELGFDVLRDNQITAREQAVFQQADVALVDEADSVLVDEALVPLVLAGTRPDQSTDARVTSVVAQLQADRDYTIDADGRNVFLTDDGAAKVELQLGIDSLYSDEHIGTTLVRVNLALHAKALLIRDIHYLVHDGEIKLIDTAKGRIADLQRWPDGLQAAVEEKEGLKVTEGGRILDTLTVQELMRRYPQLCGMTGTAVEATDQLREFYGLYVSEIAPNKPVQR…
	TTSS secreted proteins(Bordetella)	bsp22	-	orthogroup93	1	MAQLNEVLSALSRAKAEFPPNPKPGDTIPGWDSQKISRIEVPLNDALRAAGLTGMFEARDGRVTGPDGRGTQVVNGTGVMAGSTTYKELESAYTTVKGMLDTASNTQQMDMIRLQAASNKRNEAFEVMTNTEKRRSDLNSSITSNMR
